# Supplementary material for: A quantitatively-modeled homozygosity mapping algorithm, qHomozygosityMapping, utilizing whole genome single nucleotide polymorphism genotyping data
Source: BMC Bioinformatics. 2010 Oct 15;11(Suppl 7):S5. doi: 10.1186/1471-2105-11-S7-S5 (PMC2957688; doi:10.1186/1471-2105-11-S7-S5)
Supplement: Additional file 1 — This file is a zipped package that contains programs and tutorial for Linux, MacOS X and Windows platforms. [file 1471-2105-11-S7-S5-S1.zip]

Archive with 282 entries (187 files):
- supplementary file/
- supplementary file/TutorialAndProgram/
- supplementary file/TutorialAndProgram/.DS_Store
- __MACOSX/
- __MACOSX/supplementary file/
- __MACOSX/supplementary file/TutorialAndProgram/
- __MACOSX/supplementary file/TutorialAndProgram/._.DS_Store
- supplementary file/TutorialAndProgram/AnnotationFiles/
- supplementary file/TutorialAndProgram/AnnotationFiles/Note.txt
- __MACOSX/supplementary file/TutorialAndProgram/AnnotationFiles/
- __MACOSX/supplementary file/TutorialAndProgram/AnnotationFiles/._Note.txt
- supplementary file/TutorialAndProgram/HMmanualLinux.doc
- __MACOSX/supplementary file/TutorialAndProgram/._HMmanualLinux.doc
- supplementary file/TutorialAndProgram/HMmanualMac.doc
- __MACOSX/supplementary file/TutorialAndProgram/._HMmanualMac.doc
- supplementary file/TutorialAndProgram/HMmanualWindows.doc
- __MACOSX/supplementary file/TutorialAndProgram/._HMmanualWindows.doc
- supplementary file/TutorialAndProgram/Linux_i386/
- supplementary file/TutorialAndProgram/Linux_i386/.DS_Store
- __MACOSX/supplementary file/TutorialAndProgram/Linux_i386/
- __MACOSX/supplementary file/TutorialAndProgram/Linux_i386/._.DS_Store
- supplementary file/TutorialAndProgram/Linux_i386/AnalysisFileDirectory/
- supplementary file/TutorialAndProgram/Linux_i386/AnalysisFileDirectory/.DS_Store
- __MACOSX/supplementary file/TutorialAndProgram/Linux_i386/AnalysisFileDirectory/
- __MACOSX/supplementary file/TutorialAndProgram/Linux_i386/AnalysisFileDirectory/._.DS_Store
- supplementary file/TutorialAndProgram/Linux_i386/AnnotationFileDirectory/
- supplementary file/TutorialAndProgram/Linux_i386/AnnotationFileDirectory/.DS_Store
- __MACOSX/supplementary file/TutorialAndProgram/Linux_i386/AnnotationFileDirectory/
- __MACOSX/supplementary file/TutorialAndProgram/Linux_i386/AnnotationFileDirectory/._.DS_Store
- supplementary file/TutorialAndProgram/Linux_i386/CaseDirectory/
- supplementary file/TutorialAndProgram/Linux_i386/CaseDirectory/.DS_Store
- __MACOSX/supplementary file/TutorialAndProgram/Linux_i386/CaseDirectory/
- __MACOSX/supplementary file/TutorialAndProgram/Linux_i386/CaseDirectory/._.DS_Store
- supplementary file/TutorialAndProgram/Linux_i386/ControlDirectory/
- supplementary file/TutorialAndProgram/Linux_i386/ControlDirectory/.DS_Store
- __MACOSX/supplementary file/TutorialAndProgram/Linux_i386/ControlDirectory/
- __MACOSX/supplementary file/TutorialAndProgram/Linux_i386/ControlDirectory/._.DS_Store
- supplementary file/TutorialAndProgram/Linux_i386/ExcludedAreaFileDirctory/
- supplementary file/TutorialAndProgram/Linux_i386/ExcludedAreaFileDirctory/.DS_Store
- __MACOSX/supplementary file/TutorialAndProgram/Linux_i386/ExcludedAreaFileDirctory/
- __MACOSX/supplementary file/TutorialAndProgram/Linux_i386/ExcludedAreaFileDirctory/._.DS_Store
- supplementary file/TutorialAndProgram/Linux_i386/HMAnalysisProgramDirectory/
- supplementary file/TutorialAndProgram/Linux_i386/HMAnalysisProgramDirectory/.DS_Store
- __MACOSX/supplementary file/TutorialAndProgram/Linux_i386/HMAnalysisProgramDirectory/
- __MACOSX/supplementary file/TutorialAndProgram/Linux_i386/HMAnalysisProgramDirectory/._.DS_Store
- supplementary file/TutorialAndProgram/Linux_i386/HMAnalysisProgramDirectory/HMAnalysisProg
- supplementary file/TutorialAndProgram/Linux_i386/HMAnalysisProgramDirectory/RHSCutoffDeterminationProg
- supplementary file/TutorialAndProgram/Linux_i386/ResultDirectory/
- supplementary file/TutorialAndProgram/Linux_i386/ResultDirectory/.DS_Store
- __MACOSX/supplementary file/TutorialAndProgram/Linux_i386/ResultDirectory/
- __MACOSX/supplementary file/TutorialAndProgram/Linux_i386/ResultDirectory/._.DS_Store
- supplementary file/TutorialAndProgram/Linux_i386/TargetAreaFileDirectory/
- supplementary file/TutorialAndProgram/Linux_i386/TargetAreaFileDirectory/.DS_Store
- __MACOSX/supplementary file/TutorialAndProgram/Linux_i386/TargetAreaFileDirectory/
- __MACOSX/supplementary file/TutorialAndProgram/Linux_i386/TargetAreaFileDirectory/._.DS_Store
- supplementary file/TutorialAndProgram/MacOSX/
- supplementary file/TutorialAndProgram/MacOSX/.DS_Store
- __MACOSX/supplementary file/TutorialAndProgram/MacOSX/
- __MACOSX/supplementary file/TutorialAndProgram/MacOSX/._.DS_Store
- supplementary file/TutorialAndProgram/MacOSX/AnalysisFileDirectory/
- supplementary file/TutorialAndProgram/MacOSX/AnalysisFileDirectory/.DS_Store
- __MACOSX/supplementary file/TutorialAndProgram/MacOSX/AnalysisFileDirectory/
- __MACOSX/supplementary file/TutorialAndProgram/MacOSX/AnalysisFileDirectory/._.DS_Store
- supplementary file/TutorialAndProgram/MacOSX/AnnotationFileDirectory/
- supplementary file/TutorialAndProgram/MacOSX/AnnotationFileDirectory/.DS_Store
- __MACOSX/supplementary file/TutorialAndProgram/MacOSX/AnnotationFileDirectory/
- __MACOSX/supplementary file/TutorialAndProgram/MacOSX/AnnotationFileDirectory/._.DS_Store
- supplementary file/TutorialAndProgram/MacOSX/CaseDirectory/
- supplementary file/TutorialAndProgram/MacOSX/CaseDirectory/.DS_Store
- __MACOSX/supplementary file/TutorialAndProgram/MacOSX/CaseDirectory/
- __MACOSX/supplementary file/TutorialAndProgram/MacOSX/CaseDirectory/._.DS_Store
- supplementary file/TutorialAndProgram/MacOSX/ControlDirectory/
- supplementary file/TutorialAndProgram/MacOSX/ControlDirectory/.DS_Store
- __MACOSX/supplementary file/TutorialAndProgram/MacOSX/ControlDirectory/
- __MACOSX/supplementary file/TutorialAndProgram/MacOSX/ControlDirectory/._.DS_Store
- supplementary file/TutorialAndProgram/MacOSX/ExcludedAreaFileDirctory/
- supplementary file/TutorialAndProgram/MacOSX/ExcludedAreaFileDirctory/.DS_Store
- __MACOSX/supplementary file/TutorialAndProgram/MacOSX/ExcludedAreaFileDirctory/
- __MACOSX/supplementary file/TutorialAndProgram/MacOSX/ExcludedAreaFileDirctory/._.DS_Store
- supplementary file/TutorialAndProgram/MacOSX/HMAnalysisProgramDirectory/
- supplementary file/TutorialAndProgram/MacOSX/HMAnalysisProgramDirectory/.DS_Store
- __MACOSX/supplementary file/TutorialAndProgram/MacOSX/HMAnalysisProgramDirectory/
- __MACOSX/supplementary file/TutorialAndProgram/MacOSX/HMAnalysisProgramDirectory/._.DS_Store
- supplementary file/TutorialAndProgram/MacOSX/HMAnalysisProgramDirectory/HMAnalysisProg
- supplementary file/TutorialAndProgram/MacOSX/HMAnalysisProgramDirectory/RHSCutoffDeterminationProg
- supplementary file/TutorialAndProgram/MacOSX/ResultDirectory/
- supplementary file/TutorialAndProgram/MacOSX/ResultDirectory/.DS_Store
- __MACOSX/supplementary file/TutorialAndProgram/MacOSX/ResultDirectory/
- __MACOSX/supplementary file/TutorialAndProgram/MacOSX/ResultDirectory/._.DS_Store
- supplementary file/TutorialAndProgram/MacOSX/TargetAreaFileDirectory/
- supplementary file/TutorialAndProgram/MacOSX/TargetAreaFileDirectory/.DS_Store
- __MACOSX/supplementary file/TutorialAndProgram/MacOSX/TargetAreaFileDirectory/
- __MACOSX/supplementary file/TutorialAndProgram/MacOSX/TargetAreaFileDirectory/._.DS_Store
- supplementary file/TutorialAndProgram/SampleAnalysisFile/
- supplementary file/TutorialAndProgram/SampleAnalysisFile/.DS_Store
- __MACOSX/supplementary file/TutorialAndProgram/SampleAnalysisFile/
- __MACOSX/supplementary file/TutorialAndProgram/SampleAnalysisFile/._.DS_Store
- supplementary file/TutorialAndProgram/SampleAnalysisFile/Linux/
- supplementary file/TutorialAndProgram/SampleAnalysisFile/Linux/.DS_Store
- __MACOSX/supplementary file/TutorialAndProgram/SampleAnalysisFile/Linux/
- __MACOSX/supplementary file/TutorialAndProgram/SampleAnalysisFile/Linux/._.DS_Store
- supplementary file/TutorialAndProgram/SampleAnalysisFile/Linux/CaseControlAnalysis/
- supplementary file/TutorialAndProgram/SampleAnalysisFile/Linux/CaseControlAnalysis/.DS_Store
- __MACOSX/supplementary file/TutorialAndProgram/SampleAnalysisFile/Linux/CaseControlAnalysis/
- __MACOSX/supplementary file/TutorialAndProgram/SampleAnalysisFile/Linux/CaseControlAnalysis/._.DS_Store
- supplementary file/TutorialAndProgram/SampleAnalysisFile/Linux/CaseControlAnalysis/CaseControlAnalysisFile.txt
- __MACOSX/supplementary file/TutorialAndProgram/SampleAnalysisFile/Linux/CaseControlAnalysis/._CaseControlAnalysisFile.txt
- supplementary file/TutorialAndProgram/SampleAnalysisFile/Linux/RHSCutoffDetermination/
- supplementary file/TutorialAndProgram/SampleAnalysisFile/Linux/RHSCutoffDetermination/RHSCutoffAnalysisFile.txt
- __MACOSX/supplementary file/TutorialAndProgram/SampleAnalysisFile/Linux/RHSCutoffDetermination/
- __MACOSX/supplementary file/TutorialAndProgram/SampleAnalysisFile/Linux/RHSCutoffDetermination/._RHSCutoffAnalysisFile.txt
- supplementary file/TutorialAndProgram/SampleAnalysisFile/Linux/SingleGroupAnalysis/
- supplementary file/TutorialAndProgram/SampleAnalysisFile/Linux/SingleGroupAnalysis/SingleGroupAnalysisFile.txt
- __MACOSX/supplementary file/TutorialAndProgram/SampleAnalysisFile/Linux/SingleGroupAnalysis/
- __MACOSX/supplementary file/TutorialAndProgram/SampleAnalysisFile/Linux/SingleGroupAnalysis/._SingleGroupAnalysisFile.txt
- supplementary file/TutorialAndProgram/SampleAnalysisFile/MacOSX/
- supplementary file/TutorialAndProgram/SampleAnalysisFile/MacOSX/.DS_Store
- __MACOSX/supplementary file/TutorialAndProgram/SampleAnalysisFile/MacOSX/
- __MACOSX/supplementary file/TutorialAndProgram/SampleAnalysisFile/MacOSX/._.DS_Store
- supplementary file/TutorialAndProgram/SampleAnalysisFile/MacOSX/CaseControlAnalysis/
- supplementary file/TutorialAndProgram/SampleAnalysisFile/MacOSX/CaseControlAnalysis/.DS_Store
- __MACOSX/supplementary file/TutorialAndProgram/SampleAnalysisFile/MacOSX/CaseControlAnalysis/
- __MACOSX/supplementary file/TutorialAndProgram/SampleAnalysisFile/MacOSX/CaseControlAnalysis/._.DS_Store
- supplementary file/TutorialAndProgram/SampleAnalysisFile/MacOSX/CaseControlAnalysis/CaseControlAnalysisFile.txt
- __MACOSX/supplementary file/TutorialAndProgram/SampleAnalysisFile/MacOSX/CaseControlAnalysis/._CaseControlAnalysisFile.txt
- supplementary file/TutorialAndProgram/SampleAnalysisFile/MacOSX/RHSCutoffDetermination/
- supplementary file/TutorialAndProgram/SampleAnalysisFile/MacOSX/RHSCutoffDetermination/RHSCutoffAnalysisFile.txt
- __MACOSX/supplementary file/TutorialAndProgram/SampleAnalysisFile/MacOSX/RHSCutoffDetermination/
- __MACOSX/supplementary file/TutorialAndProgram/SampleAnalysisFile/MacOSX/RHSCutoffDetermination/._RHSCutoffAnalysisFile.txt
- supplementary file/TutorialAndProgram/SampleAnalysisFile/MacOSX/SingleGroupAnalysis/
- supplementary file/TutorialAndProgram/SampleAnalysisFile/MacOSX/SingleGroupAnalysis/SingleGroupAnalysisFile.txt
- __MACOSX/supplementary file/TutorialAndProgram/SampleAnalysisFile/MacOSX/SingleGroupAnalysis/
- __MACOSX/supplementary file/TutorialAndProgram/SampleAnalysisFile/MacOSX/SingleGroupAnalysis/._SingleGroupAnalysisFile.txt
- supplementary file/TutorialAndProgram/SampleAnalysisFile/Windows/
- supplementary file/TutorialAndProgram/SampleAnalysisFile/Windows/.DS_Store
- __MACOSX/supplementary file/TutorialAndProgram/SampleAnalysisFile/Windows/
- __MACOSX/supplementary file/TutorialAndProgram/SampleAnalysisFile/Windows/._.DS_Store
- supplementary file/TutorialAndProgram/SampleAnalysisFile/Windows/CaseControlAnalysis/
- supplementary file/TutorialAndProgram/SampleAnalysisFile/Windows/CaseControlAnalysis/.DS_Store
- __MACOSX/supplementary file/TutorialAndProgram/SampleAnalysisFile/Windows/CaseControlAnalysis/
- __MACOSX/supplementary file/TutorialAndProgram/SampleAnalysisFile/Windows/CaseControlAnalysis/._.DS_Store
- supplementary file/TutorialAndProgram/SampleAnalysisFile/Windows/CaseControlAnalysis/CaseControlAnalysisFile.txt
- __MACOSX/supplementary file/TutorialAndProgram/SampleAnalysisFile/Windows/CaseControlAnalysis/._CaseControlAnalysisFile.txt
- supplementary file/TutorialAndProgram/SampleAnalysisFile/Windows/RHSCutoffDetermination/
- supplementary file/TutorialAndProgram/SampleAnalysisFile/Windows/RHSCutoffDetermination/.DS_Store
- __MACOSX/supplementary file/TutorialAndProgram/SampleAnalysisFile/Windows/RHSCutoffDetermination/
- __MACOSX/supplementary file/TutorialAndProgram/SampleAnalysisFile/Windows/RHSCutoffDetermination/._.DS_Store
- supplementary file/TutorialAndProgram/SampleAnalysisFile/Windows/RHSCutoffDetermination/RHSCutoffAnalysisFile.txt
- __MACOSX/supplementary file/TutorialAndProgram/SampleAnalysisFile/Windows/RHSCutoffDetermination/._RHSCutoffAnalysisFile.txt
- supplementary file/TutorialAndProgram/SampleAnalysisFile/Windows/SingleGroupAnalysis/
- supplementary file/TutorialAndProgram/SampleAnalysisFile/Windows/SingleGroupAnalysis/SingleGroupAnalysisFile.txt
- __MACOSX/supplementary file/TutorialAndProgram/SampleAnalysisFile/Windows/SingleGroupAnalysis/
- __MACOSX/supplementary file/TutorialAndProgram/SampleAnalysisFile/Windows/SingleGroupAnalysis/._SingleGroupAnalysisFile.txt
- supplementary file/TutorialAndProgram/SampleDataSet/
- supplementary file/TutorialAndProgram/SampleDataSet/.DS_Store
- __MACOSX/supplementary file/TutorialAndProgram/SampleDataSet/
- __MACOSX/supplementary file/TutorialAndProgram/SampleDataSet/._.DS_Store
- supplementary file/TutorialAndProgram/SampleDataSet/Note.txt
- __MACOSX/supplementary file/TutorialAndProgram/SampleDataSet/._Note.txt
- supplementary file/TutorialAndProgram/SourceCode/
- supplementary file/TutorialAndProgram/SourceCode/.DS_Store
- __MACOSX/supplementary file/TutorialAndProgram/SourceCode/
- __MACOSX/supplementary file/TutorialAndProgram/SourceCode/._.DS_Store
- supplementary file/TutorialAndProgram/SourceCode/MakeFileHMAnalysisProg
- __MACOSX/supplementary file/TutorialAndProgram/SourceCode/._MakeFileHMAnalysisProg
- supplementary file/TutorialAndProgram/SourceCode/MakeFileRHSCutoffDeterminationProg
- __MACOSX/supplementary file/TutorialAndProgram/SourceCode/._MakeFileRHSCutoffDeterminationProg
- supplementary file/TutorialAndProgram/SourceCode/SourceForHMAnalysisProg /
- supplementary file/TutorialAndProgram/SourceCode/SourceForHMAnalysisProg /.DS_Store
- __MACOSX/supplementary file/TutorialAndProgram/SourceCode/SourceForHMAnalysisProg /
- __MACOSX/supplementary file/TutorialAndProgram/SourceCode/SourceForHMAnalysisProg /._.DS_Store
- supplementary file/TutorialAndProgram/SourceCode/SourceForHMAnalysisProg /customCombinationHF.c
- __MACOSX/supplementary file/TutorialAndProgram/SourceCode/SourceForHMAnalysisProg /._customCombinationHF.c
- supplementary file/TutorialAndProgram/SourceCode/SourceForHMAnalysisProg /drawAxes.c
- __MACOSX/supplementary file/TutorialAndProgram/SourceCode/SourceForHMAnalysisProg /._drawAxes.c
- supplementary file/TutorialAndProgram/SourceCode/SourceForHMAnalysisProg /foldOverlapDrawFigures.c
- __MACOSX/supplementary file/TutorialAndProgram/SourceCode/SourceForHMAnalysisProg /._foldOverlapDrawFigures.c
- supplementary file/TutorialAndProgram/SourceCode/SourceForHMAnalysisProg /fOutputStartEndText.c
- __MACOSX/supplementary file/TutorialAndProgram/SourceCode/SourceForHMAnalysisProg /._fOutputStartEndText.c
- supplementary file/TutorialAndProgram/SourceCode/SourceForHMAnalysisProg /IsInRegion.c
- __MACOSX/supplementary file/TutorialAndProgram/SourceCode/SourceForHMAnalysisProg /._IsInRegion.c
- supplementary file/TutorialAndProgram/SourceCode/SourceForHMAnalysisProg /main.c
- __MACOSX/supplementary file/TutorialAndProgram/SourceCode/SourceForHMAnalysisProg /._main.c
- supplementary file/TutorialAndProgram/SourceCode/SourceForHMAnalysisProg /myHeader.h
- __MACOSX/supplementary file/TutorialAndProgram/SourceCode/SourceForHMAnalysisProg /._myHeader.h
- supplementary file/TutorialAndProgram/SourceCode/SourceForHMAnalysisProg /obtainRHS.c
- __MACOSX/supplementary file/TutorialAndProgram/SourceCode/SourceForHMAnalysisProg /._obtainRHS.c
- supplementary file/TutorialAndProgram/SourceCode/SourceForHMAnalysisProg /obtainRHSSharedByMultiplePatients.c
- __MACOSX/supplementary file/TutorialAndProgram/SourceCode/SourceForHMAnalysisProg /._obtainRHSSharedByMultiplePatients.c
- supplementary file/TutorialAndProgram/SourceCode/SourceForHMAnalysisProg /otherRoutines.c
- __MACOSX/supplementary file/TutorialAndProgram/SourceCode/SourceForHMAnalysisProg /._otherRoutines.c
- supplementary file/TutorialAndProgram/SourceCode/SourceForHMAnalysisProg /outputBirdsEyeViewPS.c
- __MACOSX/supplementary file/TutorialAndProgram/SourceCode/SourceForHMAnalysisProg /._outputBirdsEyeViewPS.c
- supplementary file/TutorialAndProgram/SourceCode/SourceForHMAnalysisProg /outputBlackAndWhiteText.c
- __MACOSX/supplementary file/TutorialAndProgram/SourceCode/SourceForHMAnalysisProg /._outputBlackAndWhiteText.c
- supplementary file/TutorialAndProgram/SourceCode/SourceForHMAnalysisProg /outputBlackAndWritePS.c
- __MACOSX/supplementary file/TutorialAndProgram/SourceCode/SourceForHMAnalysisProg /._outputBlackAndWritePS.c
- supplementary file/TutorialAndProgram/SourceCode/SourceForHMAnalysisProg /outputFoldOverlapTextHF.c
- __MACOSX/supplementary file/TutorialAndProgram/SourceCode/SourceForHMAnalysisProg /._outputFoldOverlapTextHF.c
- supplementary file/TutorialAndProgram/SourceCode/SourceForHMAnalysisProg /outputStartEndText.c
- __MACOSX/supplementary file/TutorialAndProgram/SourceCode/SourceForHMAnalysisProg /._outputStartEndText.c
- supplementary file/TutorialAndProgram/SourceCode/SourceForHMAnalysisProg /p_value.c
- __MACOSX/supplementary file/TutorialAndProgram/SourceCode/SourceForHMAnalysisProg /._p_value.c
- supplementary file/TutorialAndProgram/SourceCode/SourceForHMAnalysisProg /pGeneIsInRegion.c
- __MACOSX/supplementary file/TutorialAndProgram/SourceCode/SourceForHMAnalysisProg /._pGeneIsInRegion.c
- supplementary file/TutorialAndProgram/SourceCode/SourceForHMAnalysisProg /readAnalysisFile.c
- __MACOSX/supplementary file/TutorialAndProgram/SourceCode/SourceForHMAnalysisProg /._readAnalysisFile.c
- supplementary file/TutorialAndProgram/SourceCode/SourceForHMAnalysisProg /readAnnotation.c
- __MACOSX/supplementary file/TutorialAndProgram/SourceCode/SourceForHMAnalysisProg /._readAnnotation.c
- supplementary file/TutorialAndProgram/SourceCode/SourceForHMAnalysisProg /readGenotypingData.c
- __MACOSX/supplementary file/TutorialAndProgram/SourceCode/SourceForHMAnalysisProg /._readGenotypingData.c
- supplementary file/TutorialAndProgram/SourceCode/SourceForHMAnalysisProg /setBackground.c
- __MACOSX/supplementary file/TutorialAndProgram/SourceCode/SourceForHMAnalysisProg /._setBackground.c
- supplementary file/TutorialAndProgram/SourceCode/SourceForHMAnalysisProg /setExcludedRegion.c
- __MACOSX/supplementary file/TutorialAndProgram/SourceCode/SourceForHMAnalysisProg /._setExcludedRegion.c
- supplementary file/TutorialAndProgram/SourceCode/SourceForHMAnalysisProg /setupStartEnd.c
- __MACOSX/supplementary file/TutorialAndProgram/SourceCode/SourceForHMAnalysisProg /._setupStartEnd.c
- supplementary file/TutorialAndProgram/SourceCode/SourceForHMAnalysisProg /significance.c
- __MACOSX/supplementary file/TutorialAndProgram/SourceCode/SourceForHMAnalysisProg /._significance.c
- supplementary file/TutorialAndProgram/SourceCode/SourceForRHSCutoffDeterminationProg/
- supplementary file/TutorialAndProgram/SourceCode/SourceForRHSCutoffDeterminationProg/.DS_Store
- __MACOSX/supplementary file/TutorialAndProgram/SourceCode/SourceForRHSCutoffDeterminationProg/
- __MACOSX/supplementary file/TutorialAndProgram/SourceCode/SourceForRHSCutoffDeterminationProg/._.DS_Store
- supplementary file/TutorialAndProgram/SourceCode/SourceForRHSCutoffDeterminationProg/drawAxes.c
- __MACOSX/supplementary file/TutorialAndProgram/SourceCode/SourceForRHSCutoffDeterminationProg/._drawAxes.c
- supplementary file/TutorialAndProgram/SourceCode/SourceForRHSCutoffDeterminationProg/IsInRegion.c
- supplementary file/TutorialAndProgram/SourceCode/SourceForRHSCutoffDeterminationProg/main.c
- __MACOSX/supplementary file/TutorialAndProgram/SourceCode/SourceForRHSCutoffDeterminationProg/._main.c
- supplementary file/TutorialAndProgram/SourceCode/SourceForRHSCutoffDeterminationProg/myHeader.h
- __MACOSX/supplementary file/TutorialAndProgram/SourceCode/SourceForRHSCutoffDeterminationProg/._myHeader.h
- supplementary file/TutorialAndProgram/SourceCode/SourceForRHSCutoffDeterminationProg/obtainRHS.c
- __MACOSX/supplementary file/TutorialAndProgram/SourceCode/SourceForRHSCutoffDeterminationProg/._obtainRHS.c
- supplementary file/TutorialAndProgram/SourceCode/SourceForRHSCutoffDeterminationProg/obtainRHSSharedByMultiplePatients.c
- __MACOSX/supplementary file/TutorialAndProgram/SourceCode/SourceForRHSCutoffDeterminationProg/._obtainRHSSharedByMultiplePatients.c
- supplementary file/TutorialAndProgram/SourceCode/SourceForRHSCutoffDeterminationProg/otherRoutines.c
- __MACOSX/supplementary file/TutorialAndProgram/SourceCode/SourceForRHSCutoffDeterminationProg/._otherRoutines.c
- supplementary file/TutorialAndProgram/SourceCode/SourceForRHSCutoffDeterminationProg/readAnalysisFile.c
- __MACOSX/supplementary file/TutorialAndProgram/SourceCode/SourceForRHSCutoffDeterminationProg/._readAnalysisFile.c
- supplementary file/TutorialAndProgram/SourceCode/SourceForRHSCutoffDeterminationProg/readAnnotation.c
- __MACOSX/supplementary file/TutorialAndProgram/SourceCode/SourceForRHSCutoffDeterminationProg/._readAnnotation.c
- supplementary file/TutorialAndProgram/SourceCode/SourceForRHSCutoffDeterminationProg/readGenotypingData.c
- __MACOSX/supplementary file/TutorialAndProgram/SourceCode/SourceForRHSCutoffDeterminationProg/._readGenotypingData.c
- supplementary file/TutorialAndProgram/SourceCode/SourceForRHSCutoffDeterminationProg/setExcludedRegion.c
- __MACOSX/supplementary file/TutorialAndProgram/SourceCode/SourceForRHSCutoffDeterminationProg/._setExcludedRegion.c
- supplementary file/TutorialAndProgram/Windows/
- supplementary file/TutorialAndProgram/Windows/.DS_Store
- __MACOSX/supplementary file/TutorialAndProgram/Windows/
- __MACOSX/supplementary file/TutorialAndProgram/Windows/._.DS_Store
- supplementary file/TutorialAndProgram/Windows/AnalysisFileDirectory/
- supplementary file/TutorialAndProgram/Windows/AnalysisFileDirectory/.DS_Store
- __MACOSX/supplementary file/TutorialAndProgram/Windows/AnalysisFileDirectory/
- __MACOSX/supplementary file/TutorialAndProgram/Windows/AnalysisFileDirectory/._.DS_Store
- supplementary file/TutorialAndProgram/Windows/AnnotationFileDirectory/
- supplementary file/TutorialAndProgram/Windows/AnnotationFileDirectory/.DS_Store
- __MACOSX/supplementary file/TutorialAndProgram/Windows/AnnotationFileDirectory/
- __MACOSX/supplementary file/TutorialAndProgram/Windows/AnnotationFileDirectory/._.DS_Store
- supplementary file/TutorialAndProgram/Windows/CaseDirectory/
- supplementary file/TutorialAndProgram/Windows/CaseDirectory/.DS_Store
- __MACOSX/supplementary file/TutorialAndProgram/Windows/CaseDirectory/
- __MACOSX/supplementary file/TutorialAndProgram/Windows/CaseDirectory/._.DS_Store
- supplementary file/TutorialAndProgram/Windows/ControlDirectory/
- supplementary file/TutorialAndProgram/Windows/ControlDirectory/.DS_Store
- __MACOSX/supplementary file/TutorialAndProgram/Windows/ControlDirectory/
- __MACOSX/supplementary file/TutorialAndProgram/Windows/ControlDirectory/._.DS_Store
- supplementary file/TutorialAndProgram/Windows/ExcludedAreaFileDirctory/
- supplementary file/TutorialAndProgram/Windows/ExcludedAreaFileDirctory/.DS_Store
- __MACOSX/supplementary file/TutorialAndProgram/Windows/ExcludedAreaFileDirctory/
- __MACOSX/supplementary file/TutorialAndProgram/Windows/ExcludedAreaFileDirctory/._.DS_Store
- supplementary file/TutorialAndProgram/Windows/HMAnalysisProgramDirectory/
- supplementary file/TutorialAndProgram/Windows/HMAnalysisProgramDirectory/.DS_Store
- __MACOSX/supplementary file/TutorialAndProgram/Windows/HMAnalysisProgramDirectory/
- __MACOSX/supplementary file/TutorialAndProgram/Windows/HMAnalysisProgramDirectory/._.DS_Store
- supplementary file/TutorialAndProgram/Windows/HMAnalysisProgramDirectory/HMAnalysis.exe
- supplementary file/TutorialAndProgram/Windows/HMAnalysisProgramDirectory/RHSDetermination.exe
- supplementary file/TutorialAndProgram/Windows/ResultDirectory/
- supplementary file/TutorialAndProgram/Windows/ResultDirectory/.DS_Store
- __MACOSX/supplementary file/TutorialAndProgram/Windows/ResultDirectory/
- __MACOSX/supplementary file/TutorialAndProgram/Windows/ResultDirectory/._.DS_Store
- supplementary file/TutorialAndProgram/Windows/TargetAreaFileDirectory/
- supplementary file/TutorialAndProgram/Windows/TargetAreaFileDirectory/.DS_Store
- __MACOSX/supplementary file/TutorialAndProgram/Windows/TargetAreaFileDirectory/
- __MACOSX/supplementary file/TutorialAndProgram/Windows/TargetAreaFileDirectory/._.DS_Store
