# Supplementary material for: A quantitatively-modeled homozygosity mapping algorithm, qHomozygosityMapping, utilizing whole genome single nucleotide polymorphism genotyping data
Source: BMC Bioinformatics. 2010 Oct 15;11(Suppl 7):S5. doi: 10.1186/1471-2105-11-S7-S5 (PMC2957688; doi:10.1186/1471-2105-11-S7-S5)
Supplement: Additional file 1 — This file is a zipped package that contains programs and tutorial for Linux, MacOS X and Windows platforms. [file 1471-2105-11-S7-S5-S1.zip › supplementary file/TutorialAndProgram/SampleAnalysisFile/Linux/CaseControlAnalysis/CaseControlAnalysisFile.txt]

::patient pool
/home/myhomedirectory/Desktop/CaseDirectory/01.txt
/home/myhomedirectory/Desktop/CaseDirectory/02.txt
/home/myhomedirectory/Desktop/CaseDirectory/03.txt
/home/myhomedirectory/Desktop/CaseDirectory/04.txt
/home/myhomedirectory/Desktop/CaseDirectory/05.txt
/home/myhomedirectory/Desktop/CaseDirectory/06.txt

::control pool
/home/myhomedirectory/Desktop/ControlDirectory/01.txt
/home/myhomedirectory/Desktop/ControlDirectory/02.txt
/home/myhomedirectory/Desktop/ControlDirectory/03.txt
/home/myhomedirectory/Desktop/ControlDirectory/04.txt
/home/myhomedirectory/Desktop/ControlDirectory/05.txt
/home/myhomedirectory/Desktop/ControlDirectory/06.txt
/home/myhomedirectory/Desktop/ControlDirectory/07.txt
/home/myhomedirectory/Desktop/ControlDirectory/08.txt
/home/myhomedirectory/Desktop/ControlDirectory/09.txt
/home/myhomedirectory/Desktop/ControlDirectory/10.txt
/home/myhomedirectory/Desktop/ControlDirectory/11.txt
/home/myhomedirectory/Desktop/ControlDirectory/12.txt
/home/myhomedirectory/Desktop/ControlDirectory/13.txt
/home/myhomedirectory/Desktop/ControlDirectory/14.txt
/home/myhomedirectory/Desktop/ControlDirectory/15.txt
/home/myhomedirectory/Desktop/ControlDirectory/16.txt
/home/myhomedirectory/Desktop/ControlDirectory/17.txt
/home/myhomedirectory/Desktop/ControlDirectory/18.txt
/home/myhomedirectory/Desktop/ControlDirectory/19.txt
/home/myhomedirectory/Desktop/ControlDirectory/20.txt
/home/myhomedirectory/Desktop/ControlDirectory/21.txt
/home/myhomedirectory/Desktop/ControlDirectory/22.txt
/home/myhomedirectory/Desktop/ControlDirectory/23.txt
/home/myhomedirectory/Desktop/ControlDirectory/24.txt
/home/myhomedirectory/Desktop/ControlDirectory/25.txt
/home/myhomedirectory/Desktop/ControlDirectory/26.txt
/home/myhomedirectory/Desktop/ControlDirectory/27.txt
/home/myhomedirectory/Desktop/ControlDirectory/28.txt
/home/myhomedirectory/Desktop/ControlDirectory/29.txt
/home/myhomedirectory/Desktop/ControlDirectory/30.txt
/home/myhomedirectory/Desktop/ControlDirectory/31.txt
/home/myhomedirectory/Desktop/ControlDirectory/32.txt
/home/myhomedirectory/Desktop/ControlDirectory/33.txt
/home/myhomedirectory/Desktop/ControlDirectory/34.txt
/home/myhomedirectory/Desktop/ControlDirectory/35.txt
/home/myhomedirectory/Desktop/ControlDirectory/36.txt
/home/myhomedirectory/Desktop/ControlDirectory/37.txt
/home/myhomedirectory/Desktop/ControlDirectory/38.txt
/home/myhomedirectory/Desktop/ControlDirectory/39.txt
/home/myhomedirectory/Desktop/ControlDirectory/40.txt
/home/myhomedirectory/Desktop/ControlDirectory/41.txt
/home/myhomedirectory/Desktop/ControlDirectory/42.txt
/home/myhomedirectory/Desktop/ControlDirectory/43.txt
/home/myhomedirectory/Desktop/ControlDirectory/44.txt
/home/myhomedirectory/Desktop/ControlDirectory/45.txt
/home/myhomedirectory/Desktop/ControlDirectory/46.txt
/home/myhomedirectory/Desktop/ControlDirectory/47.txt
/home/myhomedirectory/Desktop/ControlDirectory/48.txt
/home/myhomedirectory/Desktop/ControlDirectory/49.txt
/home/myhomedirectory/Desktop/ControlDirectory/50.txt
/home/myhomedirectory/Desktop/ControlDirectory/51.txt
/home/myhomedirectory/Desktop/ControlDirectory/52.txt
/home/myhomedirectory/Desktop/ControlDirectory/53.txt
/home/myhomedirectory/Desktop/ControlDirectory/54.txt
/home/myhomedirectory/Desktop/ControlDirectory/55.txt
/home/myhomedirectory/Desktop/ControlDirectory/56.txt
/home/myhomedirectory/Desktop/ControlDirectory/57.txt
/home/myhomedirectory/Desktop/ControlDirectory/58.txt
/home/myhomedirectory/Desktop/ControlDirectory/59.txt
/home/myhomedirectory/Desktop/ControlDirectory/60.txt
/home/myhomedirectory/Desktop/ControlDirectory/61.txt
/home/myhomedirectory/Desktop/ControlDirectory/62.txt
/home/myhomedirectory/Desktop/ControlDirectory/63.txt
/home/myhomedirectory/Desktop/ControlDirectory/64.txt
/home/myhomedirectory/Desktop/ControlDirectory/65.txt
/home/myhomedirectory/Desktop/ControlDirectory/66.txt
/home/myhomedirectory/Desktop/ControlDirectory/67.txt
/home/myhomedirectory/Desktop/ControlDirectory/68.txt
/home/myhomedirectory/Desktop/ControlDirectory/69.txt
/home/myhomedirectory/Desktop/ControlDirectory/70.txt
/home/myhomedirectory/Desktop/ControlDirectory/71.txt
/home/myhomedirectory/Desktop/ControlDirectory/72.txt
/home/myhomedirectory/Desktop/ControlDirectory/73.txt
/home/myhomedirectory/Desktop/ControlDirectory/74.txt
/home/myhomedirectory/Desktop/ControlDirectory/75.txt
/home/myhomedirectory/Desktop/ControlDirectory/76.txt
/home/myhomedirectory/Desktop/ControlDirectory/77.txt
/home/myhomedirectory/Desktop/ControlDirectory/78.txt
/home/myhomedirectory/Desktop/ControlDirectory/79.txt
/home/myhomedirectory/Desktop/ControlDirectory/80.txt
/home/myhomedirectory/Desktop/ControlDirectory/81.txt
/home/myhomedirectory/Desktop/ControlDirectory/82.txt
/home/myhomedirectory/Desktop/ControlDirectory/83.txt
/home/myhomedirectory/Desktop/ControlDirectory/84.txt
/home/myhomedirectory/Desktop/ControlDirectory/85.txt
/home/myhomedirectory/Desktop/ControlDirectory/86.txt

::excluded area file

::target area file
/home/myhomedirectory/Desktop/TargetAreaFileDirectory/HM_RHSsSharedBy005_st001_st002_st003_st004_st005.txt

::annotation file
/home/myhomedirectory/Desktop/AnnotationFileDirectory/annotationJapanese1000k.txt

::output directory
/home/myhomedirectory/Desktop/ResultDirectory

::suspected genotyping error rate
0.003
