# Supplementary material for: A quantitatively-modeled homozygosity mapping algorithm, qHomozygosityMapping, utilizing whole genome single nucleotide polymorphism genotyping data
Source: BMC Bioinformatics. 2010 Oct 15;11(Suppl 7):S5. doi: 10.1186/1471-2105-11-S7-S5 (PMC2957688; doi:10.1186/1471-2105-11-S7-S5)
Supplement: Additional file 1 — This file is a zipped package that contains programs and tutorial for Linux, MacOS X and Windows platforms. [file 1471-2105-11-S7-S5-S1.zip › supplementary file/TutorialAndProgram/SampleAnalysisFile/MacOSX/SingleGroupAnalysis/SingleGroupAnalysisFile.txt]

::patient pool
/Users/MyHomeDirectory/Desktop/CaseDirectory/01.txt
/Users/MyHomeDirectory/Desktop/CaseDirectory/02.txt
/Users/MyHomeDirectory/Desktop/CaseDirectory/03.txt
/Users/MyHomeDirectory/Desktop/CaseDirectory/04.txt
/Users/MyHomeDirectory/Desktop/CaseDirectory/05.txt
/Users/MyHomeDirectory/Desktop/CaseDirectory/06.txt

::control pool

::annotation file
/Users/MyHomeDirectory/Desktop/AnnotationFileDirectory/annotationJapanese1000k.txt

::output directory
/Users/MyHomeDirectory/Desktop/ResultDirectory

::target area file

::excluded area file

::suspected genotyping error rate
0.003000
