# Supplementary material for: A quantitatively-modeled homozygosity mapping algorithm, qHomozygosityMapping, utilizing whole genome single nucleotide polymorphism genotyping data
Source: BMC Bioinformatics. 2010 Oct 15;11(Suppl 7):S5. doi: 10.1186/1471-2105-11-S7-S5 (PMC2957688; doi:10.1186/1471-2105-11-S7-S5)
Supplement: Additional file 1 — This file is a zipped package that contains programs and tutorial for Linux, MacOS X and Windows platforms. [file 1471-2105-11-S7-S5-S1.zip › supplementary file/TutorialAndProgram/SampleAnalysisFile/Windows/CaseControlAnalysis/CaseControlAnalysisFile.txt]

::patient pool
C:\Users\MyHomeDirectory\Desktop\CaseDirectory\01.txt
C:\Users\MyHomeDirectory\Desktop\CaseDirectory\02.txt
C:\Users\MyHomeDirectory\Desktop\CaseDirectory\03.txt
C:\Users\MyHomeDirectory\Desktop\CaseDirectory\04.txt
C:\Users\MyHomeDirectory\Desktop\CaseDirectory\05.txt
C:\Users\MyHomeDirectory\Desktop\CaseDirectory\06.txt

::control pool
C:\Users\MyHomeDirectory\Desktop\ControlDirectory\01.txt
C:\Users\MyHomeDirectory\Desktop\ControlDirectory\02.txt
C:\Users\MyHomeDirectory\Desktop\ControlDirectory\03.txt
C:\Users\MyHomeDirectory\Desktop\ControlDirectory\04.txt
C:\Users\MyHomeDirectory\Desktop\ControlDirectory\05.txt
C:\Users\MyHomeDirectory\Desktop\ControlDirectory\06.txt
C:\Users\MyHomeDirectory\Desktop\ControlDirectory\07.txt
C:\Users\MyHomeDirectory\Desktop\ControlDirectory\08.txt
C:\Users\MyHomeDirectory\Desktop\ControlDirectory\09.txt
C:\Users\MyHomeDirectory\Desktop\ControlDirectory\10.txt
C:\Users\MyHomeDirectory\Desktop\ControlDirectory\11.txt
C:\Users\MyHomeDirectory\Desktop\ControlDirectory\12.txt
C:\Users\MyHomeDirectory\Desktop\ControlDirectory\13.txt
C:\Users\MyHomeDirectory\Desktop\ControlDirectory\14.txt
C:\Users\MyHomeDirectory\Desktop\ControlDirectory\15.txt
C:\Users\MyHomeDirectory\Desktop\ControlDirectory\16.txt
C:\Users\MyHomeDirectory\Desktop\ControlDirectory\17.txt
C:\Users\MyHomeDirectory\Desktop\ControlDirectory\18.txt
C:\Users\MyHomeDirectory\Desktop\ControlDirectory\19.txt
C:\Users\MyHomeDirectory\Desktop\ControlDirectory\20.txt
C:\Users\MyHomeDirectory\Desktop\ControlDirectory\21.txt
C:\Users\MyHomeDirectory\Desktop\ControlDirectory\22.txt
C:\Users\MyHomeDirectory\Desktop\ControlDirectory\23.txt
C:\Users\MyHomeDirectory\Desktop\ControlDirectory\24.txt
C:\Users\MyHomeDirectory\Desktop\ControlDirectory\25.txt
C:\Users\MyHomeDirectory\Desktop\ControlDirectory\26.txt
C:\Users\MyHomeDirectory\Desktop\ControlDirectory\27.txt
C:\Users\MyHomeDirectory\Desktop\ControlDirectory\28.txt
C:\Users\MyHomeDirectory\Desktop\ControlDirectory\29.txt
C:\Users\MyHomeDirectory\Desktop\ControlDirectory\30.txt
C:\Users\MyHomeDirectory\Desktop\ControlDirectory\31.txt
C:\Users\MyHomeDirectory\Desktop\ControlDirectory\32.txt
C:\Users\MyHomeDirectory\Desktop\ControlDirectory\33.txt
C:\Users\MyHomeDirectory\Desktop\ControlDirectory\34.txt
C:\Users\MyHomeDirectory\Desktop\ControlDirectory\35.txt
C:\Users\MyHomeDirectory\Desktop\ControlDirectory\36.txt
C:\Users\MyHomeDirectory\Desktop\ControlDirectory\37.txt
C:\Users\MyHomeDirectory\Desktop\ControlDirectory\38.txt
C:\Users\MyHomeDirectory\Desktop\ControlDirectory\39.txt
C:\Users\MyHomeDirectory\Desktop\ControlDirectory\40.txt
C:\Users\MyHomeDirectory\Desktop\ControlDirectory\41.txt
C:\Users\MyHomeDirectory\Desktop\ControlDirectory\42.txt
C:\Users\MyHomeDirectory\Desktop\ControlDirectory\43.txt
C:\Users\MyHomeDirectory\Desktop\ControlDirectory\44.txt
C:\Users\MyHomeDirectory\Desktop\ControlDirectory\45.txt
C:\Users\MyHomeDirectory\Desktop\ControlDirectory\46.txt
C:\Users\MyHomeDirectory\Desktop\ControlDirectory\47.txt
C:\Users\MyHomeDirectory\Desktop\ControlDirectory\48.txt
C:\Users\MyHomeDirectory\Desktop\ControlDirectory\49.txt
C:\Users\MyHomeDirectory\Desktop\ControlDirectory\50.txt
C:\Users\MyHomeDirectory\Desktop\ControlDirectory\51.txt
C:\Users\MyHomeDirectory\Desktop\ControlDirectory\52.txt
C:\Users\MyHomeDirectory\Desktop\ControlDirectory\53.txt
C:\Users\MyHomeDirectory\Desktop\ControlDirectory\54.txt
C:\Users\MyHomeDirectory\Desktop\ControlDirectory\55.txt
C:\Users\MyHomeDirectory\Desktop\ControlDirectory\56.txt
C:\Users\MyHomeDirectory\Desktop\ControlDirectory\57.txt
C:\Users\MyHomeDirectory\Desktop\ControlDirectory\58.txt
C:\Users\MyHomeDirectory\Desktop\ControlDirectory\59.txt
C:\Users\MyHomeDirectory\Desktop\ControlDirectory\60.txt
C:\Users\MyHomeDirectory\Desktop\ControlDirectory\61.txt
C:\Users\MyHomeDirectory\Desktop\ControlDirectory\62.txt
C:\Users\MyHomeDirectory\Desktop\ControlDirectory\63.txt
C:\Users\MyHomeDirectory\Desktop\ControlDirectory\64.txt
C:\Users\MyHomeDirectory\Desktop\ControlDirectory\65.txt
C:\Users\MyHomeDirectory\Desktop\ControlDirectory\66.txt
C:\Users\MyHomeDirectory\Desktop\ControlDirectory\67.txt
C:\Users\MyHomeDirectory\Desktop\ControlDirectory\68.txt
C:\Users\MyHomeDirectory\Desktop\ControlDirectory\69.txt
C:\Users\MyHomeDirectory\Desktop\ControlDirectory\70.txt
C:\Users\MyHomeDirectory\Desktop\ControlDirectory\71.txt
C:\Users\MyHomeDirectory\Desktop\ControlDirectory\72.txt
C:\Users\MyHomeDirectory\Desktop\ControlDirectory\73.txt
C:\Users\MyHomeDirectory\Desktop\ControlDirectory\74.txt
C:\Users\MyHomeDirectory\Desktop\ControlDirectory\75.txt
C:\Users\MyHomeDirectory\Desktop\ControlDirectory\76.txt
C:\Users\MyHomeDirectory\Desktop\ControlDirectory\77.txt
C:\Users\MyHomeDirectory\Desktop\ControlDirectory\78.txt
C:\Users\MyHomeDirectory\Desktop\ControlDirectory\79.txt
C:\Users\MyHomeDirectory\Desktop\ControlDirectory\80.txt
C:\Users\MyHomeDirectory\Desktop\ControlDirectory\81.txt
C:\Users\MyHomeDirectory\Desktop\ControlDirectory\82.txt
C:\Users\MyHomeDirectory\Desktop\ControlDirectory\83.txt
C:\Users\MyHomeDirectory\Desktop\ControlDirectory\84.txt
C:\Users\MyHomeDirectory\Desktop\ControlDirectory\85.txt
C:\Users\MyHomeDirectory\Desktop\ControlDirectory\86.txt

::excluded area file

::target area file
C:\Users\MyHomeDirectory\Desktop\TargetAreaFileDirectory\HM_RHSsSharedBy005_st001_st002_st003_st004_st005.txt

::annotation file
C:\Users\MyHomeDirectory\Desktop\AnnotationFileDirectory\annotationJapanese1000k.txt

::output directory
C:\Users\MyHomeDirectory\Desktop\ResultDirectory

::suspected genotyping error rate
0.003
