# Supplementary material for: A quantitatively-modeled homozygosity mapping algorithm, qHomozygosityMapping, utilizing whole genome single nucleotide polymorphism genotyping data
Source: BMC Bioinformatics. 2010 Oct 15;11(Suppl 7):S5. doi: 10.1186/1471-2105-11-S7-S5 (PMC2957688; doi:10.1186/1471-2105-11-S7-S5)
Supplement: Additional file 1 — This file is a zipped package that contains programs and tutorial for Linux, MacOS X and Windows platforms. [file 1471-2105-11-S7-S5-S1.zip › supplementary file/TutorialAndProgram/SampleAnalysisFile/Windows/RHSCutoffDetermination/RHSCutoffAnalysisFile.txt]

::patient pool
C:\Users\MyHomeDirectory\Desktop\CaseDirectory\01.txt
C:\Users\MyHomeDirectory\Desktop\CaseDirectory\02.txt
C:\Users\MyHomeDirectory\Desktop\CaseDirectory\03.txt
C:\Users\MyHomeDirectory\Desktop\CaseDirectory\04.txt
C:\Users\MyHomeDirectory\Desktop\CaseDirectory\05.txt
C:\Users\MyHomeDirectory\Desktop\CaseDirectory\06.txt

::control pool

::annotation file
C:\Users\MyHomeDirectory\Desktop\AnnotationFileDirectory\annotationJapanese1000k.txt

::output directory
C:\Users\MyHomeDirectory\Desktop\ResultDirectory
