# Supplementary material for: A quantitatively-modeled homozygosity mapping algorithm, qHomozygosityMapping, utilizing whole genome single nucleotide polymorphism genotyping data
Source: BMC Bioinformatics. 2010 Oct 15;11(Suppl 7):S5. doi: 10.1186/1471-2105-11-S7-S5 (PMC2957688; doi:10.1186/1471-2105-11-S7-S5)
Supplement: Additional file 1 — This file is a zipped package that contains programs and tutorial for Linux, MacOS X and Windows platforms. [file 1471-2105-11-S7-S5-S1.zip › supplementary file/TutorialAndProgram/SourceCode/MakeFileHMAnalysisProg]

CC=gcc
OBJS = customCombinationHF.o drawAxes.o foldOverlapDrawFigures.o fOutputStartEndText.o IsInRegion.o main.o obtainRepresentativeHH.o obtainRHS.o obtainRHSSharedByMultiplePatients.o otherRoutines.o outputBirdsEyeViewPS.o outputBlackAndWhiteText.o outputBlackAndWritePS.o outputFoldOverlapTextHF.o outputStartEndText.o p_value.o pGeneIsInRegion.o readAnalysisFile.o readAnnotation.o readGenotypingData.o setBackground.o setExcludedRegion.o setupStartEnd.o significance.o 

HMAnalysisProg: $(OBJS)
								$(CC) -lm -o $@ $(OBJS)

.c.o:
								$(CC) -c $<

customCombinationHF.o :myHeader.h
drawAxes.o :myHeader.h
foldOverlapDrawFigures.o :myHeader.h
fOutputStartEndText.o :myHeader.h
IsInRegion.o :myHeader.h
main.o :myHeader.h
obtainRepresentativeHH.o :myHeader.h
obtainRHS.o :myHeader.h
obtainRHSSharedByMultiplePatients.o :myHeader.h
otherRoutines.o :myHeader.h
outputBirdsEyeViewPS.o :myHeader.h
outputBlackAndWhiteText.o :myHeader.h
outputBlackAndWritePS.o :myHeader.h
outputFoldOverlapTextHF.o :myHeader.h
outputStartEndText.o :myHeader.h
p_value.o :myHeader.h
pGeneIsInRegion.o :myHeader.h
readAnalysisFile.o :myHeader.h
readAnnotation.o :myHeader.h
readGenotypingData.o :myHeader.h
setBackground.o :myHeader.h
setExcludedRegion.o :myHeader.h
setupStartEnd.o :myHeader.h
significance.o :myHeader.h
