# Supplementary material for: A quantitatively-modeled homozygosity mapping algorithm, qHomozygosityMapping, utilizing whole genome single nucleotide polymorphism genotyping data
Source: BMC Bioinformatics. 2010 Oct 15;11(Suppl 7):S5. doi: 10.1186/1471-2105-11-S7-S5 (PMC2957688; doi:10.1186/1471-2105-11-S7-S5)
Supplement: Additional file 1 — This file is a zipped package that contains programs and tutorial for Linux, MacOS X and Windows platforms. [file 1471-2105-11-S7-S5-S1.zip › supplementary file/TutorialAndProgram/SourceCode/MakeFileRHSCutoffDeterminationProg]

CC=gcc
OBJS = drawAxes.o IsInRegion.o main.o obtainRHS.o obtainRHSSharedByMultiplePatients.o otherRoutines.o readAnalysisFile.o readAnnotation.o readGenotypingData.o setExcludedRegion.o

RHSCutoffDeterminationProg: $(OBJS)
								$(CC) -lm -o $@ $(OBJS)

.c.o:
								$(CC) -c $<

drawAxes.o :myHeader.h
IsInRegion.o :myHeader.h
main.o :myHeader.h
obtainRHS.o :myHeader.h
obtainRHSSharedByMultiplePatients.o :myHeader.h
otherRoutines.o :myHeader.h
readAnalysisFile.o :myHeader.h
readAnnotation.o :myHeader.h
readGenotypingData.o :myHeader.h
setExcludedRegion.o :myHeader.h
