# Supplementary material for: A quantitatively-modeled homozygosity mapping algorithm, qHomozygosityMapping, utilizing whole genome single nucleotide polymorphism genotyping data
Source: BMC Bioinformatics. 2010 Oct 15;11(Suppl 7):S5. doi: 10.1186/1471-2105-11-S7-S5 (PMC2957688; doi:10.1186/1471-2105-11-S7-S5)
Supplement: Additional file 1 — This file is a zipped package that contains programs and tutorial for Linux, MacOS X and Windows platforms. [file 1471-2105-11-S7-S5-S1.zip › supplementary file/TutorialAndProgram/SourceCode/SourceForHMAnalysisProg /IsInRegion.c]

//
//	IsInRegion.c
//
//	Programming:	Koich Hagiwara
//
//

#include "myHeader.h"

extern	struct incReg includeRegion[];

int	isInRegion(	long testNo, long noRegions )
{
	int	i;

	for ( i = 0; i < noRegions ; ++i ) {
 		if ( ( includeRegion[ i ].start <= testNo ) && ( testNo <= includeRegion[ i ].end ) ) {
			return ( 1 );
		}
	}
	return ( 0 );
}
