# Supplementary material for: A quantitatively-modeled homozygosity mapping algorithm, qHomozygosityMapping, utilizing whole genome single nucleotide polymorphism genotyping data
Source: BMC Bioinformatics. 2010 Oct 15;11(Suppl 7):S5. doi: 10.1186/1471-2105-11-S7-S5 (PMC2957688; doi:10.1186/1471-2105-11-S7-S5)
Supplement: Additional file 1 — This file is a zipped package that contains programs and tutorial for Linux, MacOS X and Windows platforms. [file 1471-2105-11-S7-S5-S1.zip › supplementary file/TutorialAndProgram/SourceCode/SourceForHMAnalysisProg /main.c]

/*
/ HomozygosityHaplotyping program with a new algorithm
/
/ Programming by Koichi Hagiwara 7/24/2009
/
*/

#include "myHeader.h"

char	*annotationFilePath;
char	*exclusionFilePath;
char	*targetFilePath;
char	*outputFilePath;
int		noTgPool[ 2 ];
char	**stFile[ 2 ];

//	sumSNP -- Summarize data.
//	pASNP -- Pointers to each data in sumSNP.
//	SNP -- Subject's genotyping data.
//	pDSNP -- Pointers to each data in SNP.
pSummerizedSNPdata sumSNP;
pSummerizedSNPdata * pASNP;
pSNPdata SNP;
pSNPdata* pDSNP;
//	For human, lastChromosome == 23
int		lastChromosome;
char	stringBuffer[ 10 ][ STRINGBUFFERSIZE ];
// number of valid SNP data.
long	totalAnnotationDataCount;
double	conserved, conservedWOX;
//	chrPosition[ 0 ] -- The start of the chromosome 1.
long	*chrPosition;
double	totalGenetDistance, totalGenetDistanceWOX, totalGenetDistanceWOXWOG;
double	averageMajorAlleleFrequencyWOX, averageMinorAlleleFrequencyWOX;
double	*averageMajorAlleleFrequencyWOXForChrNo;
double	*averageMinorAlleleFrequencyWOXForChrNo;
double	threshold;
//	for nEffectiveSNP for patient m (m=0..noPtPool-1 or noCtPool-1) for chromosome n (n = 1..23 for human) is stored in nEffectiveSNP[ tgPool ][ patient * ( lastChromosome - EXCLUDE_X ) + ( chromosome number(=n) - 1 ) ]
long	*nEffectiveSNP[ 2 ];
//	Regions for analysis.  The values are set for all chromosomes even EXCLUDE_X is defined as 1. 
struct	incReg	includeRegion[ 10000 ];
long	noRegions;
int		enum_patients = 0;
int		enum_controls = 1;
int		enum_significance = 2;
struct	colorBar cb[ 5 ];
double memoryAllocated = 0.0;
int		maxOverlap;
int		*maxOverlapChr;
FILE	**tempFile;
char	stringTgPool[ 2 ][ 12 ];
char	*targetSt[ 2 ];
char	*foldOverlapFileFlagTXT;
long	largeGap;
//	Specific for HF
double	suspectedGenotypingErrorRate;
struct backGroundRegion backGroundRegionPointer;
double	*fCons[ 2 ];

int main(int argc, char *argv[])
{
	long	i, j, tg;
	char	outfilename[ BUFFERSIZE ], infilename[ BUFFERSIZE ];
	FILE	*inf;
	FILE	*outf;
	char	filename1[ BUFFERSIZE ], filename2[ BUFFERSIZE ], tempStr1[ BUFFERSIZE ];
	char	stringBuffer1[ STRINGBUFFERSIZE ];
	unsigned char	gotValue;
	int		flag;
	//	chrNo is the chromosome number starting from 0 i.e. chromosome 1 has chrNo == 0
	int		chrNo;
	struct	backGroundRegion *current;
	
	strcpy( stringTgPool[ enum_patients ], "PatientPool" );
	strcpy( stringTgPool[ enum_controls ], "ControlPool" );

	//	Abort when analysis file is not found.
	if ( ( argc != 2 ) || ( NULL == ( inf = fopen ( argv[ 1 ], "r" ) ) ) ) {
		fprintf( stderr, "ERROR: Analysis file not found\n" );
		fprintf( stderr, "Usage: HMAnalysisProg analysisfile\n" );
		exit( 1 );
	}
	fclose ( inf );

	readAnalysisFile( argv[ 1 ] );
	fCons[ 0 ] = ( double *)malloc( noTgPool[ 0 ] * sizeof(double) );
	fCons[ 1 ] = ( double *)malloc( noTgPool[ 1 ] * sizeof(double) );
#ifndef	AUTOMATIC
	fprintf ( stderr, "Input RHS cutoff in cM:  " );
	fgets ( tempStr1, 255, stdin );
	sscanf ( tempStr1, " %lf", &threshold );
	fprintf ( stderr, "Cutoff is %.2f cM\n", threshold );
#else
	threshold = CUTOFFcM;
#endif

	// read anotation file and display statistics
	readAnnotation( annotationFilePath );
	setBackgroundRegion();
	//	Set up the region excluded.
	if ( 0 == ( noRegions = setRegion( exclusionFilePath, targetFilePath, chrPosition[ lastChromosome - EXCLUDE_X ] ) ) ) {
		fprintf( stderr, "ERROR: There are no regions to be analyzed.\n" );
		exit( 1 );
	}
	fprintf ( stderr, "Number of regions %ld\n", noRegions );
	// read patient and/or control pool.
	for( tg = 0; tg < 2; ++tg ) {
		if( noTgPool[ tg ] != 0 ) {
			readGenotypingData ( tg, noTgPool[ tg ] );
		}
	}

	// Output the summarized data.
	for( tg = 0; tg < 2; ++tg ) {
		if( noTgPool[ tg ] != 0 ) {
			sprintf( outfilename, "%s/HM_HomozygosityMapping_Summary_%s.txt", outputFilePath, stringTgPool[ tg ] );
			if ( ( outf = fopen( outfilename, "w" ) ) == NULL ) { fprintf( stderr, "ERROR: Can't output\"%sHM_HomozygosityMapping_Summary_%s.txt\"\n", outputFilePath, stringTgPool[ tg ] ); exit( 1 ); } 
			fprintf( outf, "chr\tpos\tgen map\trsID\t'A' frequency\t" );
			for ( j = 0; j < noTgPool[ tg ]; ++j ) {
				fprintf( outf, "%s\t", fileNameBody( stFile[ tg ][ j ] ) );
			}
			fprintf( outf, "No.\n" );
			for ( i = 0; i < totalAnnotationDataCount; ++i ) {	
				fprintf( outf, "%d\t%ld\t%f\t%s\t%f\t", sumSNP[ i ].chromosome, sumSNP[ i ].position, sumSNP[ i ].genetMap, sumSNP[ i ].rsID, sumSNP[ i ].AFrequency );
				for ( j = 0; j < noTgPool[ tg ]; ++j ) {
					gotValue = getGType( sumSNP[ i ].gType[ tg ], j );
					if ( gotValue == 1 ) fprintf( outf, "AA\t" );
					else if ( gotValue == 2 ) fprintf( outf, "BB\t" );
					else if ( gotValue == 3 ) fprintf( outf, "AB\t" );
					else fprintf( outf, "\t" );
					
				}
				fprintf( outf, "%ld\n", i );
			}
			fclose( outf );
		}
	}
	// Output the summarized data---end.
	
	//	Obtain local frequency of heterozygous SNPs.  Window size is 101 SNPs.
	for( j = 0; j < lastChromosome - EXCLUDE_X; ++j ) {
		for( i = chrPosition[ j ]; i < chrPosition[ j + 1 ]; ++i ) {
			long	low, high, k;
			double	temp;
			low = ( ( i - NOSNPFORAWING ) > chrPosition[ j ] )? ( i - NOSNPFORAWING ): chrPosition[ j ];
			high = ( ( i + NOSNPFORAWING ) < chrPosition[ j + 1 ] - 1 )? ( i + NOSNPFORAWING ): ( chrPosition[ j + 1 ] - 1 );
			for( temp = 0, k = low; k <= high; ++k ) {
				temp += 2.0 * sumSNP[ k ].AFrequency * ( 1 - sumSNP[ k ].AFrequency );
			}
			sumSNP[ i ].localHeteroFreq = temp / ( high - low + 1 );
		}
	}			

	// Genotyping error correction.
	for( tg = 0; tg < 2; ++tg ) {
		if( suspectedGenotypingErrorRate != 0.0 ) {
			long	i, j;
			char	*gType;
			long	noRemoved;
			long	noHSNP;
			long	right, left;
			long	k, k2;
			double	lambda;
			double	leftDistance, rightDistance;
			long	leftWingEnd, rightWingEnd;
			double	pThreshold = 0.99; //0.99//0.999;
			long	repeatNo = 4; // 6// 4
			int		nthHSNPisTarget = 4;  // 8
			struct	heteroSNP *hSNP;
			double	localHeteroFreq;
			long	*hChrPosition;
			
			//	Genotyping data for each patient　is individually corrected.
			for ( k = 0; k < noTgPool[ tg ]; ++k ) {
				gType = ( char * )malloc( chrPosition[ lastChromosome - EXCLUDE_X ] );
				hChrPosition = ( long * )calloc( lastChromosome - EXCLUDE_X + 1, sizeof( long ) );
				
				for( i = 0; i < chrPosition[ lastChromosome - EXCLUDE_X ]; ++ i ){
					gType[ i ] = getGType( sumSNP[ i ].gType[ tg ], k );
				}
				for( k2 = 0; k2 < repeatNo; ++k2 ) {
					//	Number of heterozygous SNPs to be removed.
					noRemoved = ( long )( suspectedGenotypingErrorRate * chrPosition[ lastChromosome - EXCLUDE_X ]
					   * ( 1.0 - 2.0 * averageMajorAlleleFrequencyWOX * averageMinorAlleleFrequencyWOX ) / repeatNo );
					//	Count heterozygous SNP,
					for( i = 0, noHSNP = 0; i < chrPosition[ lastChromosome - EXCLUDE_X ]; ++ i ){
						if( gType[ i ] == 3 ) {
							noHSNP++;
						}
					}
					if( noHSNP == 0 ) {
						continue;
					}
					if( ( struct heteroSNP * ) NULL == ( hSNP = ( struct heteroSNP * ) calloc( noHSNP, sizeof( struct heteroSNP ) ) ) ) { fprintf( stderr, "ERROR: Failed to allocate memory\n" ); exit ( 1 ); }
					//	and store in hSNP structure.
					for( i = j = 0; i < chrPosition[ lastChromosome - EXCLUDE_X ]; ++ i ){
						if( gType[ i ] == 3 ) {
							hSNP[ j ].index = i;
							j++;
						}
					}
					//	Setup hChrPosition.
					for( i = chrNo = hChrPosition[ 0 ] = 0; i < noHSNP; ++i ) {
						if( sumSNP[ hSNP[ i ].index ].chromosome - 1 != chrNo ) {
							chrNo++;
							hChrPosition[ chrNo ] = i;
							i--;
						}
					}
					hChrPosition[ lastChromosome - EXCLUDE_X ] = noHSNP;
					
					//	Get hSNPScore
					//	sumSNP[].chromosome begins from chromosome 1.
					for( chrNo = 0; chrNo < lastChromosome - EXCLUDE_X; ++chrNo ) {
						for( i = hChrPosition[ chrNo ]; i < hChrPosition[ chrNo + 1 ]; ++i ) {
							//	The area to be evaluated should have equal to or more than 2 x nthHSNPisTarget heterozygous SNPs on the same chromosome.
							if( 2 * nthHSNPisTarget + 1 > hChrPosition[ chrNo + 1 ] - hChrPosition[ chrNo ] ) {
								hSNP[ i ].scoreLeft = hSNP[ i ].scoreRight = 0.0;
								continue;
							}
							if( i - nthHSNPisTarget < hChrPosition[ chrNo ] ) {
								if( sumSNP[ hSNP[ hChrPosition[ chrNo ] + 2 * nthHSNPisTarget ].index ].chromosome != sumSNP[ hSNP[ i ].index ].chromosome ) {
									hSNP[ i ].scoreLeft = hSNP[ i ].scoreRight = 0.0;
									continue;
								} else {
									left = chrPosition[ sumSNP[ hSNP[ i ].index ].chromosome - 1 ];
									right = hSNP[ hChrPosition[ chrNo ] + 2 * nthHSNPisTarget ].index;
								}
							} else if( i + nthHSNPisTarget >= hChrPosition[ chrNo + 1 ] ) {
								if( sumSNP[ hSNP[ hChrPosition[ chrNo + 1 ] - 1 - 2 * nthHSNPisTarget ].index ].chromosome != sumSNP[ hSNP[ i ].index ].chromosome ) {
									hSNP[ i ].scoreLeft = hSNP[ i ].scoreRight = 0.0;
									continue;
								} else {
									left = hSNP[ hChrPosition[ chrNo + 1 ] - 1 - 2 * nthHSNPisTarget ].index;								
									right = chrPosition[ sumSNP[ hSNP[ i ].index ].chromosome ] - 1;
								}
							} else {
								left = hSNP[ i - nthHSNPisTarget ].index;
								right = hSNP[ i + nthHSNPisTarget ].index;
							}
							// leftDistance and rightDistance are in cM.
							leftDistance = sumSNP[ hSNP[ i ].index ].genetMap - sumSNP[ left ].genetMap;
							rightDistance = sumSNP[ right ].genetMap - sumSNP[ hSNP[ i ].index ].genetMap;
							
							//	If chromosome is too short, give up.
							if( ( chrPosition[ sumSNP[ hSNP[ i ].index ].chromosome ] - chrPosition[ sumSNP[ hSNP[ i ].index ].chromosome - 1 ] ) < 2 * NOSNPFORAWING + 1 ) {
								hSNP[ i ].scoreLeft = hSNP[ i ].scoreRight = 0.0;
								continue;
							}
							if( hSNP[ i ].index - NOSNPFORAWING < chrPosition[ sumSNP[ hSNP[ i ].index ].chromosome - 1 ] ) {
								leftWingEnd = chrPosition[ sumSNP[ hSNP[ i ].index ].chromosome - 1 ];
								rightWingEnd = leftWingEnd + 2 * NOSNPFORAWING;
							} else if( chrPosition[ sumSNP[ hSNP[ i ].index ].chromosome ] - 1 < hSNP[ i ].index + NOSNPFORAWING ) {
								rightWingEnd = chrPosition[ sumSNP[ hSNP[ i ].index ].chromosome ] - 1;
								leftWingEnd = rightWingEnd - 2 * NOSNPFORAWING;
							} else {
								leftWingEnd = hSNP[ i ].index - NOSNPFORAWING;
								rightWingEnd = hSNP[ i ].index + NOSNPFORAWING;
							}
							//	Obtain local lambda;
							//	Average lambda is a inverse of an average of the distance between two heterozygous SNPs.
							//	Evaluaton is based on parameters for a 101SNP-wide window.
							localHeteroFreq = sumSNP[ hSNP[ i ].index ].localHeteroFreq;
							lambda = localHeteroFreq * NOSNPFORAWING * 2
								/ ( sumSNP[ rightWingEnd ].genetMap - sumSNP[ leftWingEnd ].genetMap ) / nthHSNPisTarget;
							//	and calculate probability.
							hSNP[ i ].scoreLeft = ( 1.0 - ( 1.0 + lambda * leftDistance ) * exp( - lambda * leftDistance ) );
							hSNP[ i ].scoreRight = ( 1.0 - ( 1.0 + lambda * rightDistance ) * exp( - lambda * rightDistance ) );
						}
					}
					//	If repeat, alternative use the possibilities.
					qsort( hSNP, noHSNP, sizeof( struct heteroSNP ), hSNPScoreBoth );
					for( i = 0, j = 0; j < noRemoved && i < noHSNP; ++i ) {
						if( hSNP[ i ].scoreLeft * hSNP[ i ].scoreRight > pThreshold ) {
							gType[ hSNP[ i ].index ] = 4;
							hSNP[ i ].scoreLeft = hSNP[ i ].scoreRight = 0.0;
							j++;
						}
					}
					free( hSNP );
				}
				for( i = j = 0; i < chrPosition[ lastChromosome - EXCLUDE_X ]; ++ i ){
					if( gType[ i ] != getGType( sumSNP[ i ].gType[ tg ], k ) ) {
						j++;
					}
					putGType ( sumSNP[ i ].gType[ tg ], k, gType[ i ] );
				}
				fprintf( stderr, "Number of SNPs planned to be removed for subject %ld in %s: %ld\n", k + 1, stringTgPool[ tg ], noRemoved * repeatNo );
				fprintf( stderr, "Number of SNPs actually removed: %ld\n", j );
				free( gType );
				free( hChrPosition );
			}
		}
	}
	
	// Preparation memory for HM analysis
	if ( ( FILE ** ) NULL == ( tempFile = ( FILE ** ) calloc ( lastChromosome - EXCLUDE_X, sizeof( FILE * ) ) ) ) { fprintf( stderr, "ERROR: Failed to allocate memory\n" ); exit ( 1 ); }
	if ( ( unsigned int * ) NULL == ( maxOverlapChr = ( int * ) calloc ( lastChromosome - EXCLUDE_X, sizeof( unsigned int ) ) ) ) { fprintf( stderr, "ERROR: Failed to allocate memory\n" ); exit ( 1 ); }
	for( tg = 0; tg < 2; ++tg ) {
		if ( NULL == ( targetSt[ tg ] = ( char * )malloc( noTgPool[ tg ] ) ) ) { fprintf( stderr, "ERROR: Cannot allocate memory.\n" ); exit( 1 ); }
	}
	// Preparation of memory for HF analysis...end.
	
	// Determine the RHSs for each patient and obtain the fold overlaps.
	for( tg = 0; tg < 2; ++tg ) {
		if( noTgPool[ tg ] != 0 ){
			// Preparation for the analysis
			//	Set the target subjects.
			for( i = 0; i < noTgPool[ tg ]; ++ i ) { targetSt[ tg ][ i ] = 1; }
			for( i = 0; i < lastChromosome - EXCLUDE_X; ++i ) {
				if( chrPosition[ i + 1 ] - chrPosition[ i ] == 0 ) {
					continue;
				}
				sprintf( outfilename, "%s/tempFile%03ld.txt", outputFilePath, i );
				if( NULL == ( tempFile[ i ] = fopen( outfilename, "w" ) ) ) { fprintf( stderr, "ERROR: Cannot open temporary file.\n" ); exit( 1 ); }
			}
			if( ( char * ) NULL == ( foldOverlapFileFlagTXT = ( char * ) calloc( noTgPool[ tg ], sizeof( char ) ) ) ) { fprintf( stderr, "ERROR: Failed to allocate memory\n" ); exit ( 1 ); }
			fprintf( stderr, "\n\n%s\n", stringTgPool[ tg ] );
			for( i = 0; i < lastChromosome - EXCLUDE_X; ++i ) {
				if( chrPosition[ i + 1 ] - chrPosition[ i ] == 0 ) {
					continue;
				}
				maxOverlapChr[ i ] = 0;
			}
			// Preparation for the analysis...end
			
			
#pragma omp parallel  
		{    
#pragma omp for schedule(dynamic, 1) nowait
			for( chrNo = 0; chrNo < lastChromosome - EXCLUDE_X; ++chrNo ) {
				long i2, j2;
				if( chrPosition[ chrNo + 1 ] - chrPosition[ chrNo ] == 0 ) {
					continue;
				}
				for( i2 = chrPosition[ chrNo ]; i2 < chrPosition[ chrNo + 1 ]; ++i2 ) {
					if ( ( unsigned short int * ) NULL == ( ( sumSNP + i2 )->foldOverlap = ( unsigned short int * ) calloc ( noTgPool[ tg ] + 1, sizeof ( unsigned short int ) ) ) ) { fprintf( stderr, "ERROR: Failed to allocate memory\n"); exit ( 1 ); }
					if ( ( unsigned char * ) NULL == ( sumSNP[ i2 ].expandedGType = ( unsigned char * )calloc( noTgPool[ tg ] + 1, sizeof( unsigned char ) ) ) ) { fprintf( stderr, "ERROR: Cannot allocate memory.\n" ); exit( 1 ); }
					for( j2 = 0; j2 < noTgPool[ tg ]; ++j2 ) {
						sumSNP[ i2 ].expandedGType[ j2 ] = getGType( sumSNP[ i2 ].gType[ tg ], j2 );
					}
				}
				
				//	1..AllSubjects are involved
				countRHSSharedByMultiplePatients( tg, noTgPool[ tg ], chrNo, 1 );
				for ( j2 = noTgPool[ tg ]; j2 > 1; --j2 ) {
					// cutoff = j; mode = 1;
					if( 1 == Set_up_start_end( j2, 1, tg, chrNo ) ){
						sprintf( outfilename, "%s/HM_%03ld_FoldOverlaps_%s_chr%03d.ps", outputFilePath, j2, stringTgPool[ tg ], chrNo + 1 );
						Output_black_and_whitePS( outfilename, chrNo );
						sprintf( outfilename, "%s/HM_%03ld_FoldOverlaps_%s_chr%03d.txt", outputFilePath, j2, stringTgPool[ tg ], chrNo + 1 );
						Output_foldoverlap_textHM( outfilename, noTgPool[ tg ], j2, tg, chrNo, j2 );
					}
				}
				// Output individual patient's data
				for( j2 = 0; j2 < noTgPool[ tg ]; ++ j2 ) {
					for( i2 = chrPosition[ chrNo ]; i2 < chrPosition[ chrNo + 1 ]; ++i2 ) {
						sumSNP[ i2 ].sumSave = sumSNP[ i2 ].sum[ tg ];
						sumSNP[ i2 ].sum[ tg ] = sumSNP[ i2 ].foldOverlap[ j2 ];
					}
					if( 1 == Set_up_start_end( 1, 1, tg, chrNo ) ){
						sprintf( outfilename, "%s/HM_%03ld_RHSdata_%s_chr%03d.ps", outputFilePath, j2 + 1, stringTgPool[ tg ], chrNo + 1 );
						Output_black_and_whitePS( outfilename, chrNo );
						sprintf( outfilename, "%s/HM_%03ld_RHSdata_%s_chr%03d.txt", outputFilePath, j2 + 1, stringTgPool[ tg ], chrNo + 1 );
						OutputBlackAndWhiteText( outfilename, tg, chrNo );
					}
					for( i2 = chrPosition[ chrNo ]; i2 < chrPosition[ chrNo + 1 ]; ++i2 ) {
						sumSNP[ i2 ].sum[ tg ] = sumSNP[ i2 ].sumSave;
					}
				}
				for ( i2 = chrPosition[ chrNo ]; i2 < chrPosition[ chrNo + 1 ]; ++i2 ) {
					free( sumSNP[ i2 ].foldOverlap );
					free( sumSNP[ i2 ].expandedGType );
				}
			}
		}
		// omp ends.
			
			for( i = 0; i < lastChromosome - EXCLUDE_X; ++i ) {
				if( chrPosition[ i + 1 ] - chrPosition[ i ] == 0 ) {
					continue;
				}
				if( maxOverlap < maxOverlapChr[ i ] ) {
					maxOverlap = maxOverlapChr[ i ];
				}
			}
			free( foldOverlapFileFlagTXT );
			fprintf ( stderr, "\nCompleted.\n\n" );
			for( i = 0; i < lastChromosome - EXCLUDE_X; ++i ) {
				if( chrPosition[ i + 1 ] - chrPosition[ i ] == 0 ) {
					continue;
				}
				fclose( tempFile[ i ] );
			}
			//	displayHFInformation( noTgPool[ tg ], 0 );
			//	foldOverlapDrawFigures( tg, noTgPool[ tg ], 0 );
			displayHFInformation();
			foldOverlapDrawFigures( tg, noTgPool[ tg ] );
			sprintf ( outfilename, "%s/HM_FoldOverlap_Summary_%s.txt", outputFilePath, stringTgPool[ tg ] );
			if ( ( outf = fopen( outfilename, "w" ) ) == NULL ) { fprintf( stderr, "ERROR: Can't output %s\n", outfilename ); exit( 1 ); } 
			fprintf( stderr, "\nWriting %s\n", outfilename );
			for( i = 0; i < lastChromosome - EXCLUDE_X; ++i ) {
				if( chrPosition[ i + 1 ] - chrPosition[ i ] == 0 ) {
					continue;
				}
				sprintf ( infilename, "%s/HM_FoldOverlap_Summary_%s_chr%03ld.txt", outputFilePath, stringTgPool[ tg ], i + 1 );
				inf = fopen( infilename, "r" );
				while( ( char * )NULL != MyFgets( stringBuffer1, STRINGBUFFERSIZE, inf ) ) {
					fprintf( outf, "%s\n", stringBuffer1 );
				}
				fclose( inf );
				remove( infilename );
			}
			fclose( outf );
			
			for ( j = noTgPool[ tg ]; j > 1; --j ) {
				for( flag = 0, i = 0; i < lastChromosome - EXCLUDE_X; ++i ) {
					if( chrPosition[ i + 1 ] - chrPosition[ i ] == 0 ) {
						continue;
					}
					sprintf( infilename, "%s/HM_%03ld_FoldOverlaps_%s_chr%03ld.txt", outputFilePath, j, stringTgPool[ tg ], i + 1 );
					if( NULL != ( inf = fopen( infilename, "r" ) ) ) {
						if( flag == 0 ) {
							sprintf( outfilename, "%s/HM_%03ld_FoldOverlaps_%s.txt", outputFilePath, j, stringTgPool[ tg ] );
							if ( ( outf = fopen( outfilename, "w" ) ) == NULL ) { fprintf( stderr, "ERROR: Can't output %s\n", outfilename ); exit( 1 ); }
							fprintf( stderr, "Writing %s\n", outfilename );
							flag = 1;
						}
						while( ( char * )NULL != MyFgets( stringBuffer1, STRINGBUFFERSIZE, inf ) ) {
							fprintf( outf, "%s\n", stringBuffer1 );
						}
						fclose( inf );
						remove( infilename );
					}
				}
				if( flag == 1 ) {
					fclose( outf );
				}
			}

			for ( j = noTgPool[ tg ]; j > 1; --j ) {
				for( flag = 0, i = 0; i < lastChromosome - EXCLUDE_X; ++i ) {
					if( chrPosition[ i + 1 ] - chrPosition[ i ] == 0 ) {
						continue;
					}
					sprintf( infilename, "%s/HM_%03ld_FoldOverlaps_%s_chr%03ld.ps", outputFilePath, j, stringTgPool[ tg ], i + 1 );
					if( NULL != ( inf = fopen( infilename, "r" ) ) ) {
						if( flag == 0 ) {
							sprintf( outfilename, "%s/HM_%03ld_FoldOverlaps_%s.ps", outputFilePath, j, stringTgPool[ tg ] );
							if ( ( outf = fopen( outfilename, "w" ) ) == NULL ) { fprintf( stderr, "ERROR: Can't output %s\n", outfilename ); exit( 1 ); }
							fprintf( stderr, "Writing %s\n", outfilename );
							fprintf( outf, "%%!PS-Adobe-3.1 EPSF-3.0\n" );
#ifndef		SUBPROCESS
							fprintf( outf, "28.3 28.3 translate\n" );
							fprintf( outf, "/str 20 string def\n" );
							fprintf( outf, "/Helvetica findfont 12 scalefont setfont\n" );
							fprintf( outf, "1 1 22 { dup -8 exch 1 sub 0.75 mul 1.15 add 18 mul moveto (22) stringwidth pop 2 div neg 0 rmoveto str cvs dup stringwidth pop 2 div neg 0 rmoveto show } for\n" );
							fprintf( outf, "2.83 2.83 scale\n" );
							fprintf( outf, "0 setgray\n" );
							fprintf( outf, "0.5 setlinewidth\n" );
							fprintf( outf, "25 0 moveto 29 -2.5 lineto 29 -1.75 lineto 82 -1.75 lineto 82 1.75 lineto 29 1.75 lineto 29 2.5 lineto closepath stroke\n" );
							fprintf( outf, "150 0 moveto 146 -2.5 lineto 146 -1.75 lineto 92 -1.75 lineto 92 1.75 lineto 146 1.75 lineto 146 2.5 lineto closepath stroke\n" );
							fprintf( outf, "/Helvetica findfont 5 scalefont setfont\n" );
							fprintf( outf, "10 -1.5 moveto (p-ter) show\n" );
							fprintf( outf, "165 -1.5 moveto (q-ter) dup stringwidth pop neg 0 rmoveto show\n" );
							fprintf( outf, "0.353357 0.353357 scale\n" );
#endif
							fprintf( outf, "0 setlinewidth\n" );
							fprintf( outf, "1 setgray\n" );
							fprintf( outf, "0.02 18 scale	0 1 moveto 24572.955 0 rlineto 0 22.5 rlineto -24572.955 0 rlineto 0 1 lineto closepath stroke\n" );
							fprintf( outf, "0.95 setgray\n" );
							current = &backGroundRegionPointer;
							while( current != NULL ) {
#ifdef		SHORT
								fprintf( outf, "%d\t%f\texch 1 sub 0.75 mul 1 add moveto 0 0.5 rlineto\n", sumSNP[ current->start ].chromosome, sumSNP[ current->start ].position / 10000.0 );
								fprintf( outf, "%d\t%f\texch 1 sub 0.75 mul 1.5 add lineto 0 -0.5 rlineto closepath fill\n", sumSNP[ current->end ].chromosome, sumSNP[ current->end ].position / 10000.0 );
#else
								fprintf( outf, "%d\t%f\texch moveto 0 0.5 rlineto\n", sumSNP[ current->start ].chromosome, sumSNP[ current->start ].position / 10000.0 );
								fprintf( outf, "%d\t%f\texch 0.5 add lineto 0 -0.5 rlineto closepath fill\n", sumSNP[ current->end ].chromosome, sumSNP[ current->end ].position / 10000.0 );
#endif
								current = current->next;
							}
							fprintf( outf, "0 setgray\n" );
							flag = 1;
						}
						while( ( char * )NULL != MyFgets( stringBuffer1, STRINGBUFFERSIZE, inf ) ) {
							fprintf( outf, "%s\n", stringBuffer1 );
						}
						fclose( inf );
						remove( infilename );
					}
				}
				if( flag == 1 ) {
					fclose( outf );
				}
			}

			// Each patient's data
			for ( j = 0; j < noTgPool[ tg ]; ++j ) {
				for( flag = 0, i = 0; i < lastChromosome - EXCLUDE_X; ++i ) {
					if( chrPosition[ i + 1 ] - chrPosition[ i ] == 0 ) {
						continue;
					}
					sprintf( infilename, "%s/HM_%03ld_RHSdata_%s_chr%03ld.txt", outputFilePath, j + 1, stringTgPool[ tg ], i + 1 );
					if( NULL != ( inf = fopen( infilename, "r" ) ) ) {
						if( flag == 0 ) {
							sprintf( outfilename, "%s/HM_%03ld_RHSdata_%s.txt", outputFilePath, j + 1, stringTgPool[ tg ] );
							if ( ( outf = fopen( outfilename, "w" ) ) == NULL ) { fprintf( stderr, "ERROR: Can't output %s\n", outfilename ); exit( 1 ); }
							fprintf( stderr, "Writing %s\n", outfilename );
							flag = 1;
						}
						while( ( char * )NULL != MyFgets( stringBuffer1, STRINGBUFFERSIZE, inf ) ) {
							fprintf( outf, "%s\n", stringBuffer1 );
						}
						fclose( inf );
						remove( infilename );
					}
				}
				if( flag == 1 ) {
					fclose( outf );
				}
			}
			
			for ( j = 0; j < noTgPool[ tg ]; ++j ) {
				for( flag = 0, i = 0; i < lastChromosome - EXCLUDE_X; ++i ) {
					if( chrPosition[ i + 1 ] - chrPosition[ i ] == 0 ) {
						continue;
					}
					sprintf( infilename, "%s/HM_%03ld_RHSdata_%s_chr%03ld.ps", outputFilePath, j + 1, stringTgPool[ tg ], i + 1 );
					if( NULL != ( inf = fopen( infilename, "r" ) ) ) {
						if( flag == 0 ) {
							sprintf( outfilename, "%s/HM_%03ld_RHSdata_%s.ps", outputFilePath, j + 1, stringTgPool[ tg ] );
							if ( ( outf = fopen( outfilename, "w" ) ) == NULL ) { fprintf( stderr, "ERROR: Can't output %s\n", outfilename ); exit( 1 ); }
							fprintf( stderr, "Writing %s\n", outfilename );
							fprintf( outf, "%%!PS-Adobe-3.1 EPSF-3.0\n" );
#ifndef		SUBPROCESS
							fprintf( outf, "28.3 28.3 translate\n" );
							fprintf( outf, "/str 20 string def\n" );
							fprintf( outf, "/Helvetica findfont 12 scalefont setfont\n" );
							fprintf( outf, "1 1 22 { dup -8 exch 1 sub 0.75 mul 1.15 add 18 mul moveto (22) stringwidth pop 2 div neg 0 rmoveto str cvs dup stringwidth pop 2 div neg 0 rmoveto show } for\n" );
							fprintf( outf, "2.83 2.83 scale\n" );
							fprintf( outf, "0 setgray\n" );
							fprintf( outf, "0.5 setlinewidth\n" );
							fprintf( outf, "25 0 moveto 29 -2.5 lineto 29 -1.75 lineto 82 -1.75 lineto 82 1.75 lineto 29 1.75 lineto 29 2.5 lineto closepath stroke\n" );
							fprintf( outf, "150 0 moveto 146 -2.5 lineto 146 -1.75 lineto 92 -1.75 lineto 92 1.75 lineto 146 1.75 lineto 146 2.5 lineto closepath stroke\n" );
							fprintf( outf, "/Helvetica findfont 5 scalefont setfont\n" );
							fprintf( outf, "10 -1.5 moveto (p-ter) show\n" );
							fprintf( outf, "165 -1.5 moveto (q-ter) dup stringwidth pop neg 0 rmoveto show\n" );
							fprintf( outf, "0.353357 0.353357 scale\n" );
#endif
							fprintf( outf, "0 setlinewidth\n" );
							fprintf( outf, "1 setgray\n" );
							fprintf( outf, "0.02 18 scale	0 1 moveto 24572.955 0 rlineto 0 22.5 rlineto -24572.955 0 rlineto 0 1 lineto closepath stroke\n" );
							fprintf( outf, "0.95 setgray\n" );
							current = &backGroundRegionPointer;
							while( current != NULL ) {
#ifdef		SHORT
								fprintf( outf, "%d\t%f\texch 1 sub 0.75 mul 1 add moveto 0 0.5 rlineto\n", sumSNP[ current->start ].chromosome, sumSNP[ current->start ].position / 10000.0 );
								fprintf( outf, "%d\t%f\texch 1 sub 0.75 mul 1.5 add lineto 0 -0.5 rlineto closepath fill\n", sumSNP[ current->end ].chromosome, sumSNP[ current->end ].position / 10000.0 );
#else
								fprintf( outf, "%d\t%f\texch moveto 0 0.5 rlineto\n", sumSNP[ current->start ].chromosome, sumSNP[ current->start ].position / 10000.0 );
								fprintf( outf, "%d\t%f\texch 0.5 add lineto 0 -0.5 rlineto closepath fill\n", sumSNP[ current->end ].chromosome, sumSNP[ current->end ].position / 10000.0 );
#endif
								current = current->next;
							}
							fprintf( outf, "0 setgray\n" );
							flag = 1;
						}
						while( ( char * )NULL != MyFgets( stringBuffer1, STRINGBUFFERSIZE, inf ) ) {
							fprintf( outf, "%s\n", stringBuffer1 );
						}
						fclose( inf );
						remove( infilename );
					}
				}
				if( flag == 1 ) {
					fclose( outf );
				}
			}
		}
		// if( noTgPool[ tg ] != 0 ) end.
	}
	// Determine the homozygosity haplotype for each patient and obtain the fold overlaps...ends.
	
	for( i = 0; i < noTgPool[ 0 ]; ++i ) {
		sprintf( tempStr1, "%s/Probability_GeneIsInRegionFor_St%03ld.ps", outputFilePath, i + 1 );
		pGeneIsInRegion( tempStr1, 0, i );
	}
	// Obtain P-values.
	if ( noTgPool[ enum_patients ] != 0 && noTgPool[ enum_controls ] != 0 ){
		sprintf( filename1, "%s/HM_P_Value_PatientPool_vs_ControlPool.ps", outputFilePath );
		sprintf( filename2, "%s/HM_P_Value_PatientPool_vs_ControlPool.txt", outputFilePath );
		significance ( filename1, filename2 );
	}
	// Obtain P-values---end.

	if ( noTgPool[ enum_patients ] != 0 && noTgPool[ enum_controls ] == 0 ){
		while ( 0 != customCombinationHF() );
	}

	for( i = 0; i < lastChromosome - EXCLUDE_X; ++i ) {
		if( chrPosition[ i + 1 ] - chrPosition[ i ] == 0 ) {
			continue;
		}
		sprintf( filename1, "%s/tempFile%03ld.txt", outputFilePath, i );
		remove( filename1 );
	}
	free( targetSt[ 0 ] );
	free( targetSt[ 1 ] );
	fprintf( stderr, "\nCompleted!\n" );
	
	return 0;
}
