# Supplementary material for: A quantitatively-modeled homozygosity mapping algorithm, qHomozygosityMapping, utilizing whole genome single nucleotide polymorphism genotyping data
Source: BMC Bioinformatics. 2010 Oct 15;11(Suppl 7):S5. doi: 10.1186/1471-2105-11-S7-S5 (PMC2957688; doi:10.1186/1471-2105-11-S7-S5)
Supplement: Additional file 1 — This file is a zipped package that contains programs and tutorial for Linux, MacOS X and Windows platforms. [file 1471-2105-11-S7-S5-S1.zip › supplementary file/TutorialAndProgram/SourceCode/SourceForHMAnalysisProg /outputBirdsEyeViewPS.c]

//
//	outputBirdsEyeViewPS.c
//
//	Programming:	Koich Hagiwara
//

#include	"myHeader.h"

extern	pSummerizedSNPdata sumSNP;
extern  struct	incReg	includeRegion[10000];
extern	long	noRegions;
extern	long	*chrPosition;
extern	struct	colorBar cb[];
extern	int	enum_patients;
extern	int	enum_controls;
extern	int	enum_significance;
extern	struct backGroundRegion backGroundRegionPointer;

//	Output chromosome figure in colors.
void	Output_birds_eye_viewPS ( char *filename, int tgPool )
{
	FILE	*outf;
	long	i, j, l, start, end;
	int		k;
	double	color1, color2, color3;
	struct backGroundRegion *current;
	
	if ( ( outf = fopen( filename, "w") ) == NULL ) {
		fprintf( stderr, "ERROR: Can't output\"%s\"\n", filename );
		exit( 1 );
	} 
	fprintf( outf, "%%!PS-Adobe-3.1 EPSF-3.0\n" );
#ifndef		SUBPROCESS
	fprintf( outf, "28.3 28.3 translate\n" );
	fprintf( outf, "/str 20 string def\n" );
	fprintf( outf, "/Helvetica findfont 12 scalefont setfont\n" );
	fprintf( outf, "1 1 22 { dup -8 exch 1 sub 0.75 mul 1.15 add 18 mul moveto (22) stringwidth pop 2 div neg 0 rmoveto str cvs dup stringwidth pop 2 div neg 0 rmoveto show } for\n" );
	fprintf( outf, "2.83 2.83 scale\n" );
	fprintf( outf, "0 setgray\n" );
	fprintf( outf, "0.5 setlinewidth\n" );
	fprintf( outf, "25 0 moveto 29 -2.5 lineto 29 -1.75 lineto 82 -1.75 lineto 82 1.75 lineto 29 1.75 lineto 29 2.5 lineto closepath stroke\n" );
	fprintf( outf, "150 0 moveto 146 -2.5 lineto 146 -1.75 lineto 92 -1.75 lineto 92 1.75 lineto 146 1.75 lineto 146 2.5 lineto closepath stroke\n" );
	fprintf( outf, "/Helvetica findfont 5 scalefont setfont\n" );
	fprintf( outf, "10 -1.5 moveto (p-ter) show\n" );
	fprintf( outf, "165 -1.5 moveto (q-ter) dup stringwidth pop neg 0 rmoveto show\n" );
	fprintf( outf, "0.353357 0.353357 scale\n" );
#endif
	if ( tgPool == enum_significance ) {
		fprintf( outf, "2.83 2.83 scale\n" );
		fprintf( outf, "/Helvetica findfont 4 scalefont setfont\n" );
		for ( k = 0; k < 5; ++ k ) {
			fprintf( outf, "%d %d moveto 5 0 rlineto 0 5 rlineto -5 0 rlineto closepath ", 140, 95 - k * 5 );
			if ( cb[ k ].color < 0.33 ) { color1 = 0.0; color2 = 0.0; color3 = 3 * cb[ k ].color; } 
			else if ( cb[ k ].color < 0.67 ) { color1 = 0.0; color2 = 3 * ( cb[ k ].color - 0.33 ) ; color3 = 1.0; }
			else { color1 = 3 * ( cb[ k ].color - 0.67 ); color2 = 1.0; color3 = 1.0; }
			fprintf( outf, "%lf %lf %lf setrgbcolor fill ", color1, color2, color3 );
			fprintf( outf, "0 0 0 setrgbcolor %f %f moveto (%.2f) show\n", 147.0, ( float )( 96.5 - k * 5 ), cb[ k ].number );
		}
		fprintf( outf, "0 0 0 setrgbcolor %f %f moveto (-log10(P)) show\n", 147.0, ( float )( 96.5 + 5 ) );
		fprintf( outf, "0.353357 0.353357 scale\n" );
	} else {
		if ( tgPool == enum_patients || tgPool == enum_controls ) {
			fprintf( outf, "2.83 2.83 scale\n" );
			fprintf( outf, "/Helvetica findfont 4 scalefont setfont\n" );
			for ( k = 0; k < 5; ++ k ) {
				fprintf( outf, "%d %d moveto 5 0 rlineto 0 5 rlineto -5 0 rlineto closepath ", 140, 95 - k * 5 );
				if ( cb[ k ].color < 0.33 ) { color1 = 0.0; color2 = 0.0; color3 = 3 * cb[ k ].color; } 
				else if ( cb[ k ].color < 0.67 ) { color1 = 0.0; color2 = 3 * ( cb[ k ].color - 0.33 ) ; color3 = 1.0; }
				else { color1 = 3 * ( cb[ k ].color - 0.67 ); color2 = 1.0; color3 = 1.0; }
				fprintf( outf, "%lf %lf %lf setrgbcolor fill ", color1, color2, color3 );
				fprintf( outf, "0 0 0 setrgbcolor %f %f moveto (%d) show\n", 147.0, ( float )( 96.5 - k * 5 ), ( int )( cb[ k ].number ) );
			}
			fprintf( outf, "0 0 0 setrgbcolor %f %f moveto (Number) show\n", 147.0, ( float )( 96.5 + 5 ) );
			fprintf( outf, "0.353357 0.353357 scale\n" );
		}
	}
	fprintf( outf, "0 setlinewidth\n" );
	fprintf( outf, "1 setgray\n" );
	fprintf( outf, "0.02 18 scale	0 1 moveto 24572.955 0 rlineto 0 22.5 rlineto -24572.955 0 rlineto 0 1 lineto closepath stroke\n" );
	fprintf( outf, "0.95 setgray\n" );
	current = &backGroundRegionPointer;
	while( current != NULL ) {
#ifdef		SHORT
		fprintf( outf, "%d\t%f\texch 1 sub 0.75 mul 1 add moveto 0 0.5 rlineto\n", sumSNP[ current->start ].chromosome, sumSNP[ current->start ].position / 10000.0 );
		fprintf( outf, "%d\t%f\texch 1 sub 0.75 mul 1.5 add lineto 0 -0.5 rlineto closepath stroke\n", sumSNP[ current->end ].chromosome, sumSNP[ current->end ].position / 10000.0 );
#else
		fprintf( outf, "%d\t%f\texch moveto 0 0.5 rlineto\n", sumSNP[ current->start ].chromosome, sumSNP[ current->start ].position / 10000.0 );
		fprintf( outf, "%d\t%f\texch 0.5 add lineto 0 -0.5 rlineto closepath stroke\n", sumSNP[ current->end ].chromosome, sumSNP[ current->end ].position / 10000.0 );
#endif
		current = current->next;
	}
	
	for ( l = 0; l < noRegions; ++l ) {
		for ( i = includeRegion[ l ].start; i <= includeRegion[ l ].end; i++ ) {
			if ( sumSNP[ i ].start != 1 ) {
				continue;
			}
			start = i;
			for ( j = start; j <= includeRegion[ l ].end; ++j ) {
				if ( sumSNP[ j ].end != 1 ) {
					continue;
				}
				end = j;
				break;
			}

			if ( sumSNP[ start ].color < 0.33 ) { color1 = 0.0; color2 = 0.0; color3 = 3 * sumSNP[ start ].color; } 
			else if ( sumSNP[ start ].color < 0.67 ) { color1 = 0.0; color2 = 3 * ( sumSNP[ start ].color - 0.33 ) ; color3 = 1.0; }
			else { color1 = 3 * ( sumSNP[ start ].color - 0.67 ); color2 = 1.0; color3 = 1.0; }
		
			fprintf( outf, "%f %f %f setrgbcolor\n", color1, color2, color3);
#ifdef		SHORT
			fprintf( outf, "%d\t%f\texch 1 sub 0.75 mul 1 add moveto 0 0.5 rlineto\t%%%%%s\tstart\t%ld\n", sumSNP[ start ].chromosome, sumSNP[ start ].position / 10000.0, sumSNP[ start ].rsID, sumSNP[ start ].recordNo );
			fprintf( outf, "%d\t%f\texch 1 sub 0.75 mul 1.5 add lineto 0 -0.5 rlineto closepath fill\t%%%%%s\tend\n", sumSNP[ end ].chromosome,sumSNP[ end ].position / 10000.0,sumSNP[ end ].rsID );
#else
			fprintf( outf, "%d\t%f\texch moveto 0 0.5 rlineto\t%%%%%s\tstart\t%ld\n", sumSNP[ start ].chromosome, sumSNP[ start ].position / 10000.0, sumSNP[ start ].rsID, sumSNP[ start ].recordNo );
			fprintf( outf, "%d\t%f\texch 0.5 add lineto 0 -0.5 rlineto closepath fill\t%%%%%s\tend\n", sumSNP[ end ].chromosome, sumSNP[ end ].position / 10000.0, sumSNP[ end ].rsID );
#endif
			i = end;
		}
	}
	fclose( outf );
}
