# Supplementary material for: A quantitatively-modeled homozygosity mapping algorithm, qHomozygosityMapping, utilizing whole genome single nucleotide polymorphism genotyping data
Source: BMC Bioinformatics. 2010 Oct 15;11(Suppl 7):S5. doi: 10.1186/1471-2105-11-S7-S5 (PMC2957688; doi:10.1186/1471-2105-11-S7-S5)
Supplement: Additional file 1 — This file is a zipped package that contains programs and tutorial for Linux, MacOS X and Windows platforms. [file 1471-2105-11-S7-S5-S1.zip › supplementary file/TutorialAndProgram/SourceCode/SourceForHMAnalysisProg /outputBlackAndWhiteText.c]

//
//	outputBlackAndWhiteText.c
//
//	Programming:	Koich Hagiwara
//

#include	"myHeader.h"

extern	pSummerizedSNPdata sumSNP;
extern	long	noRegions;
extern	struct	incReg	includeRegion[ 10000 ];
extern	char	**stFile[];
extern	long	*chrPosition;
extern	char	*foldOverlapFileFlagTXT;

void	OutputBlackAndWhiteText( char *filename, int tgPool, int chrNo )
{
	FILE	*outf;
	long	i, j, l, start, end;
	
	if ( ( outf = fopen( filename, "w" ) ) == NULL ) {
		fprintf( stderr, "ERROR: Can't output\"%s\"\n", filename );
		exit( 1 );
	} 
	for( l = 0; l < noRegions; ++ l ) {	
		if( chrPosition[ chrNo ] <= includeRegion[ l ].start && includeRegion[ l ].end < chrPosition[ chrNo + 1 ] ) {
			for ( i = includeRegion[ l ].start; i <= includeRegion[ l ].end; ++i ) {
				if ( sumSNP[ i ].start != 1 ) {
					continue;
				}
				start = i;
				for ( j = start; j <= includeRegion[ l ].end; ++j ) {
					if ( sumSNP[ j ].end != 1 ) {
						continue;
					}
					end = j;
					break;
				}
				fprintf( outf, "%d\t%ld\t%f\t%s\tstart", sumSNP[ start ].chromosome, sumSNP[ start ].position, sumSNP[ start ].genetMap, sumSNP[ start ].rsID );
				fprintf( outf, "\n" );
				fprintf( outf, "%d\t%ld\t%f\t%s\tend", sumSNP[ end ].chromosome, sumSNP[ end ].position, sumSNP[ end ].genetMap, sumSNP[ end ].rsID );
				fprintf( outf, "\n" );
				i = end;
			}
		}
	}
	fclose( outf );
}
