# Supplementary material for: A quantitatively-modeled homozygosity mapping algorithm, qHomozygosityMapping, utilizing whole genome single nucleotide polymorphism genotyping data
Source: BMC Bioinformatics. 2010 Oct 15;11(Suppl 7):S5. doi: 10.1186/1471-2105-11-S7-S5 (PMC2957688; doi:10.1186/1471-2105-11-S7-S5)
Supplement: Additional file 1 — This file is a zipped package that contains programs and tutorial for Linux, MacOS X and Windows platforms. [file 1471-2105-11-S7-S5-S1.zip › supplementary file/TutorialAndProgram/SourceCode/SourceForHMAnalysisProg /pGeneIsInRegion.c]

#include "myHeader.h"

/*
 pGeneIsInRegion.c
 
 Calculate and illustrate the probability that RHSs contain the target gene
*/

extern double	*fCons[ 2 ];	// False positives and false negative should be set before calling this routine.
extern double	threshold;
extern char		*outputFilePath;
extern int		noTgPool[];

//	If isCumulative == 1, subNo is ignored.
void	pGeneIsInRegion( char *filename, int isCumulative, int subNo ) {
	double	geneIsInRegion, pG, fNR6, fNR10;
	long	i;
	FILE	*outf;
	
	fNR6 = 1.0 - ( 1 + 0.06 * threshold ) * exp( - 0.06 * threshold );
	fNR10 = 1.0 - ( 1 + 0.1 * threshold ) * exp( - 0.1 * threshold );
	if( NULL == ( outf = fopen( filename, "w" ) ) ) {
		fprintf( stderr, "Cannot open %s\n", filename ); exit( 1 );
	}
	drawAxes( outf, 1.0, 1.0, 1, "Frequency of the gene in population", "Probability of the gene to be located in RHS overlap" );
	fprintf( stderr, "\nSt%03d\tFrequencyOfGeneInPopulation\tProbabilityOfGeneInRegion\n", subNo + 1 );
	for( pG = -4; pG < 0.0001; pG += 0.005 ) {
		geneIsInRegion = 1;
		if( isCumulative == 1 ) {
			for( i = 0; i < noTgPool[ 0 ]; ++i ) {
				geneIsInRegion *= ( 1 - fNR6 ) * fCons[ 0 ][ subNo ] / ( ( 1.0 - fCons[ 0 ][ subNo ] ) * pow( 10, pG ) + fCons[ 0 ][ subNo ] );
			}
		} else {
			geneIsInRegion *= ( 1 - fNR6 ) * fCons[ 0 ][ subNo ] / ( ( 1.0 - fCons[ 0 ][ subNo ] ) * pow( 10, pG ) + fCons[ 0 ][ subNo ] );
		}
		fprintf( stderr, "\t%lf\t%lf\n", pow( 10, pG ), geneIsInRegion );
		if( pG == -4 ) {
			fprintf( outf, "%lf %lf moveto\n", ( pG + 4 ) * XAXEMAX / 4.0, geneIsInRegion * YAXEMAX );
		} else {
			fprintf( outf, "%lf %lf lineto\n", ( pG + 4 ) * XAXEMAX / 4.0, geneIsInRegion * YAXEMAX );
		}
	}
	fprintf( outf, "stroke\n" );
	fprintf( outf, "[ 1 ] 0 setdash\n" );
	for( pG = -4; pG < 0.0001; pG += 0.005 ) {
		geneIsInRegion = 1;
		if( isCumulative == 1 ) {
			for( i = 0; i < noTgPool[ 0 ]; ++i ) {
				geneIsInRegion *= ( 1 - fNR10 ) * fCons[ 0 ][ subNo ] / ( ( 1.0 - fCons[ 0 ][ subNo ] ) * pow( 10, pG ) + fCons[ 0 ][ subNo ] );
			}
		} else {
			geneIsInRegion *= ( 1 - fNR10 ) * fCons[ 0 ][ subNo ] / ( ( 1.0 - fCons[ 0 ][ subNo ] ) * pow( 10, pG ) + fCons[ 0 ][ subNo ] );
		}
		fprintf( stderr, "\t%lf\t%lf\n", pow( 10, pG ), geneIsInRegion );
		if( pG == -4 ) {
			fprintf( outf, "%lf %lf moveto\n", ( pG + 4 ) * XAXEMAX / 4.0, geneIsInRegion * YAXEMAX );
		} else {
			fprintf( outf, "%lf %lf lineto\n", ( pG + 4 ) * XAXEMAX / 4.0, geneIsInRegion * YAXEMAX );
		}
	}
	fprintf( outf, "stroke\n" );
	fprintf( outf, "[ ] 0 setdash\n" );
	fprintf( outf, "20 60 moveto\n" );
	fprintf( outf, "40 60 lineto stroke\n" );
	fprintf( outf, "43 59 moveto\n" );
	fprintf( outf, "(m+n=6) show\n" );
	fprintf( outf, "[ 1 ] 0 setdash\n" );
	fprintf( outf, "20 50 moveto\n" );
	fprintf( outf, "40 50 lineto stroke\n" );
	fprintf( outf, "43 49 moveto\n" );
	fprintf( outf, "(m+n=10) show\n" );
	fclose( outf );
}
