# Supplementary material for: A quantitatively-modeled homozygosity mapping algorithm, qHomozygosityMapping, utilizing whole genome single nucleotide polymorphism genotyping data
Source: BMC Bioinformatics. 2010 Oct 15;11(Suppl 7):S5. doi: 10.1186/1471-2105-11-S7-S5 (PMC2957688; doi:10.1186/1471-2105-11-S7-S5)
Supplement: Additional file 1 — This file is a zipped package that contains programs and tutorial for Linux, MacOS X and Windows platforms. [file 1471-2105-11-S7-S5-S1.zip › supplementary file/TutorialAndProgram/SourceCode/SourceForHMAnalysisProg /setBackground.c]

/*
 *  drawBackground.c
 *  
 *	Draw a figure showing chromosome in ligth gray
 */

#include "myHeader.h"
extern	pSummerizedSNPdata sumSNP;
extern	long	*chrPosition;
extern	int		lastChromosome;
extern	long	largeGap;
extern	struct backGroundRegion backGroundRegionPointer;

void	setBackgroundRegion( void ) {
	long	j, start, end;
	long	chrNo;
	struct backGroundRegion *current = &backGroundRegionPointer, *next;
	
	for( chrNo = 0; chrNo < lastChromosome - EXCLUDE_X; ++chrNo ) {
		if( chrPosition[ chrNo + 1 ] - chrPosition[ chrNo ] == 0 ) {
			continue;
		}
		if( ( chrPosition[ chrNo + 1 ] - chrPosition[ chrNo ] == 1 ) || ( sumSNP[ chrPosition[ chrNo + 1 ] - 1 ].genetMap - sumSNP[ chrPosition[ chrNo ] ].genetMap <= 0.0 ) ) {
			continue;
		}
		
		for ( start = chrPosition[ chrNo ], j = chrPosition[ chrNo ] + 1; j < chrPosition[ chrNo + 1 ]; ++j ) {
			//	If SNP is not heterozygous and not at the end of the chromosome...
			if ( j != chrPosition[ chrNo + 1 ] - 1 ) {
				//	For excluding centromere....   You can undef LARGEGAP and only sumSNP[].genetMap is used as a criteria for defining a region.
				if ( sumSNP[ j + 1 ].position - sumSNP[ j ].position < largeGap ) {
					continue;
				}																
			}
			//	If heterozygous or spaced by a large gap, set up an end boundary.
			end = j;
			next = malloc( sizeof( struct backGroundRegion ) );
			next->before = current;
			next->next = NULL;
			current->next = next;
			current = next;
			current->start = start;
			current->end = end;
			//	Restart from the current position.
			if ( j != chrPosition[ chrNo + 1 ] - 1 ) {
				if ( sumSNP[ j + 1 ].position - sumSNP[ j ].position >= largeGap ) {
					start = end + 1;
				}
				else {
					start = end;
				}
			}
		}		
	}
}
