# Supplementary material for: A quantitatively-modeled homozygosity mapping algorithm, qHomozygosityMapping, utilizing whole genome single nucleotide polymorphism genotyping data
Source: BMC Bioinformatics. 2010 Oct 15;11(Suppl 7):S5. doi: 10.1186/1471-2105-11-S7-S5 (PMC2957688; doi:10.1186/1471-2105-11-S7-S5)
Supplement: Additional file 1 — This file is a zipped package that contains programs and tutorial for Linux, MacOS X and Windows platforms. [file 1471-2105-11-S7-S5-S1.zip › supplementary file/TutorialAndProgram/SourceCode/SourceForRHSCutoffDeterminationProg/drawAxes.c]

/*
 *	drawAxex.c
 * 
 *	Drawing X-axis and Y-axis for graph
 * 
 *  Programming: 2010.5.30	Koich Hagiwara
 *
 */

#include "myHeader.h"

void drawAxes( FILE *outf, double maxX, double maxY, int isLogScale, char *xLabel, char *yLabel ) {
	
	char fXString[ 1000 ], fYString[ 1000 ];
	double	incX, incY;
	int		nXTics, nYTics, i;
	
	fprintf( outf, "%%!PS-Adobe-3.1 EPSF-3.0\n" );
	fprintf( outf, "/maxXAxis %d def\n", XAXEMAX );
	fprintf( outf, "/maxYAxis %d def\n", YAXEMAX );
	
	if( isLogScale == 0 ) {
		if( maxX > 5.0 - 0.00001 ) { incX = 0.5; strcpy( fXString, "(%.1f)" ); } 
		else if( maxX > 2.0 - 0.00001 ) { incX = 0.2; strcpy( fXString, "(%.1f)" ); }
		else if( maxX > 1.0 - 0.00001 ) { incX = 0.1; strcpy( fXString, "(%.1f)" ); }
		else if( maxX > 0.5 - 0.00001 ) { incX = 0.05; strcpy( fXString, "(%.2f)" ); }
		else if( maxX > 0.2 - 0.00001 ) { incX = 0.02; strcpy( fXString, "(%.2f)" ); }
		else { incX = 0.01; strcpy( fXString, "(%5.2f)" ); }
		nXTics = ( int )( ( maxX + 0.000001 ) / incX );
	} else {
		nXTics = 4;
		incX = 1;
	}
	if( maxY > 0.2 ) { incY = 0.2; strcpy( fYString, "(%6.1f)" ); }
	else if( maxY > 0.02 ) { incY = 0.02; strcpy( fYString, "(%5.2f)" ); }
	else if( maxY > 0.002 ) { incY = 0.002; strcpy( fYString, "(%4.3f)" ); }
	else { incY = 0.0002; strcpy( fYString, "(%3.4f)" ); }
	nYTics = ( int )( ( maxY + 0.000001 ) / incY );
	
	fprintf( outf, "/nXTics %d def\n", nXTics );
	fprintf( outf, "/nYTics %d def\n", nYTics );
	fprintf( outf, "/dXTics { maxXAxis nXTics div exch mul 0 moveto 0 -7 rmoveto dup stringwidth pop 2 div neg 0 rmoveto show } def\n" );
	fprintf( outf, "/dYTics { maxYAxis nYTics div mul 0 exch moveto dup stringwidth pop neg 0 rmoveto -5 -1 rmoveto show } def\n" );
	fprintf( outf, "2.834645669 2.834645669 scale 20 40 translate\n" );
	fprintf( outf, "0.5 setlinewidth\n" );
	fprintf( outf, "0 setgray\n" );
	fprintf( outf, "maxXAxis 0 moveto 0 0 lineto 0 maxYAxis lineto stroke\n" );
	fprintf( outf, "0 maxXAxis nXTics div maxXAxis { 0 moveto 0 -2.5 rlineto stroke } for\n" );
	fprintf( outf, "0 maxYAxis nYTics div maxYAxis { 0 exch moveto -2.5 0 rlineto stroke } for\n" );
	fprintf( outf, "/Helvetica findfont 5 scalefont setfont\n" );
	if( isLogScale == 0 ) {
		for( i = 0; i <= nXTics; ++i ) {
			fprintf( outf, fXString, incX * i );
			fprintf( outf, " %d dXTics\n", i );
		}
	} else {
		fprintf( outf, "(0.0001) 0 dXTics\n" );
		fprintf( outf, "(0.001) 1 dXTics\n" );
		fprintf( outf, "(0.01) 2 dXTics\n" );
		fprintf( outf, "(0.1) 3 dXTics\n" );
		fprintf( outf, "(1.0) 4 dXTics\n" );
	}
	fprintf( outf, "maxXAxis 2 div -14 moveto (%s) dup stringwidth pop 2 div neg 0 rmoveto show\n", xLabel );
	fprintf( outf, "-10 maxYAxis 7 add moveto (%s) show\n", yLabel );
	for( i = 0; i <= nYTics; ++i ) {
		fprintf( outf, fYString, incY * i );
		fprintf( outf, " %d dYTics\n", i );
	}
}
