# Supplementary material for: A quantitatively-modeled homozygosity mapping algorithm, qHomozygosityMapping, utilizing whole genome single nucleotide polymorphism genotyping data
Source: BMC Bioinformatics. 2010 Oct 15;11(Suppl 7):S5. doi: 10.1186/1471-2105-11-S7-S5 (PMC2957688; doi:10.1186/1471-2105-11-S7-S5)
Supplement: Additional file 1 — This file is a zipped package that contains programs and tutorial for Linux, MacOS X and Windows platforms. [file 1471-2105-11-S7-S5-S1.zip › supplementary file/TutorialAndProgram/SourceCode/SourceForRHSCutoffDeterminationProg/main.c]

/*
/ RHSCutoffDetermination program with a new algorithm
/
/ Programming by Koichi Hagiwara 7/24/2009
/ Revised 06/14/2009
*/

#include "myHeader.h"

char	*annotationFilePath;
char	*exclusionFilePath;
char	*targetFilePath;
char	*outputFilePath;
int		noTgPool[ 2 ];
char	**stFile[ 2 ];

//	sumSNP -- Summarize data.
//	pASNP -- Pointers to each data in sumSNP.
//	SNP -- Subject's genotyping data.
//	pDSNP -- Pointers to each data in SNP.
pSummerizedSNPdata sumSNP;
pSummerizedSNPdata * pASNP;
pSNPdata SNP;
pSNPdata* pDSNP;
//	For human, lastChromosome == 23
int		lastChromosome;
char	stringBuffer[ 10 ][ STRINGBUFFERSIZE ];
// number of valid SNP data.
long	totalAnnotationDataCount;
double	conserved, conservedWOX;
//	chrPosition[ 0 ] -- The start of the chromosome 1.
long	*chrPosition;
double	totalGenetDistance, totalGenetDistanceWOX, totalGenetDistanceWOXWOG;
double	averageMajorAlleleFrequencyWOX, averageMinorAlleleFrequencyWOX;
double	*averageMajorAlleleFrequencyWOXForChrNo;
double	*averageMinorAlleleFrequencyWOXForChrNo;
double	threshold;
//	for nEffectiveSNP for patient m (m=0..noPtPool-1 or noCtPool-1) for chromosome n (n = 1..23 for human) is stored in nEffectiveSNP[ tgPool ][ patient * ( lastChromosome - EXCLUDE_X ) + ( chromosome number(=n) - 1 ) ]
long	*nEffectiveSNP[ 2 ];
//	Regions for analysis.  The values are set for all chromosomes even EXCLUDE_X is defined as 1. 
struct	incReg	includeRegion[ 10000 ];
long	noRegions;
int		enum_patients = 0;
int		enum_controls = 1;
int		enum_significance = 2;
double	memoryAllocated = 0.0;
FILE	**tempFile;
char	stringTgPool[ 2 ][ 12 ];
char	*targetSt[ 2 ];
long	largeGap;
//	Specific for HF
double	suspectedGenotypingErrorRate;

int main(int argc, char *argv[])
{
	long	i, j;
	char	outfilename[ BUFFERSIZE ], filename1[ BUFFERSIZE ];
	FILE	*inf;
	double	maxThreshold;
	//	chrNo is the chromosome number starting from 0 i.e. chromosome 1 has chrNo == 0
	int		chrNo;
	struct	errors errors[ 101 ];
	double typeA, typeB;
	FILE	*outf;
	int		flag;
	double	minError;
	double	startYMax, startXMax, xForMinError, cX, cY;
	
	strcpy( stringTgPool[ enum_patients ], "PatientPool" );
	strcpy( stringTgPool[ enum_controls ], "ControlPool" );

	//	Abort when analysis file is not found.
	if ( ( argc != 2 ) || ( NULL == ( inf = fopen ( argv[ 1 ], "r" ) ) ) ) {
		fprintf( stderr, "ERROR: Analysis file not found\n" );
		fprintf( stderr, "Usage: RHSCutoffDeterminationProg analysisfile\n" );
		exit( 1 );
	}
	fclose ( inf );

	readAnalysisFile( argv[ 1 ] );

	// read anotation file and display statistics
	readAnnotation( annotationFilePath );

	//	Set up the region excluded.
	if ( 0 == ( noRegions = setRegion( exclusionFilePath, targetFilePath, chrPosition[ lastChromosome - EXCLUDE_X ] ) ) ) {
		fprintf( stderr, "ERROR: There are no regions to be analyzed.\n" );
		exit( 1 );
	}
	fprintf ( stderr, "Number of regions %ld\n", noRegions );
	// read patient and/or control pool.
	if( noTgPool[ enum_patients ] != 0 ) {
		readGenotypingData ( enum_patients, noTgPool[ enum_patients ] );
	}
	
	// Preparation memory for HF analysis
	if ( ( FILE ** ) NULL == ( tempFile = ( FILE ** ) calloc ( lastChromosome - EXCLUDE_X, sizeof( FILE * ) ) ) ) { fprintf( stderr, "ERROR: Failed to allocate memory\n" ); exit ( 1 ); }
	if ( NULL == ( targetSt[ enum_patients ] = ( char * )malloc( noTgPool[ enum_patients ] ) ) ) { fprintf( stderr, "ERROR: Cannot allocate memory.\n" ); exit( 1 ); }
	// Preparation of memory for HF analysis...end.

	// Starting repeat
	maxThreshold = MAXTHRESHOLD;

	fprintf( stderr, "\tRHScutoff\tTypeAFP\tTypeB_FP\tFN_m+n=6\tFN_m+n=10" );
	#ifdef SUBPROCESS
		fgetc( stdin );
	#endif
	fprintf( stderr, "\n" );
	
	for( j = 1; j <= 100; ++j ) {
		threshold = maxThreshold / 100.0 * j;
		// Determine the RHSs for each patient and obtain the fold overlaps.
		if( noTgPool[ enum_patients ] != 0 ){
			// Preparation for the analysis
			for( i = 0; i < noTgPool[ enum_patients ]; ++ i ) { targetSt[ enum_patients ][ i ] = 1; }
			for( i = 0; i < lastChromosome - EXCLUDE_X; ++i ) {
				if( chrPosition[ i + 1 ] - chrPosition[ i ] == 0 ) {
					continue;
				}
				sprintf( outfilename, "%s/tempFileRepeat%03ld.txt", outputFilePath, i );
				if( NULL == ( tempFile[ i ] = fopen( outfilename, "w" ) ) ) { fprintf( stderr, "ERROR: Cannot open temporary file.\n" ); exit( 1 ); }
			}
			// Preparation for the analysis...end
			
#pragma omp parallel  
			{    
#pragma omp for schedule(dynamic, 1) nowait
				for( chrNo = 0; chrNo < lastChromosome - EXCLUDE_X; ++chrNo ) {
					long i2, j2;
					if( chrPosition[ chrNo + 1 ] - chrPosition[ chrNo ] == 0 ) {
						continue;
					}
					for( i2 = chrPosition[ chrNo ]; i2 < chrPosition[ chrNo + 1 ]; ++i2 ) {
						if ( ( unsigned char * ) NULL == ( sumSNP[ i2 ].expandedGType = ( unsigned char * )calloc( noTgPool[ enum_patients ] + 1, sizeof( unsigned char ) ) ) ) { fprintf( stderr, "ERROR: Cannot allocate memory.\n" ); exit( 1 ); }
						for( j2 = 0; j2 < noTgPool[ enum_patients ]; ++j2 ) {
							sumSNP[ i2 ].expandedGType[ j2 ] = getGType( sumSNP[ i2 ].gType[ enum_patients ], j2 );
							
						}
					}
					
					//	1..AllSubjects are involved
					countRHSSharedByMultiplePatients( enum_patients, noTgPool[ enum_patients ], chrNo, 1 );
					for ( i2 = chrPosition[ chrNo ]; i2 < chrPosition[ chrNo + 1 ]; ++i2 ) {
						free( sumSNP[ i2 ].expandedGType );
					}
				}
			}
			// omp ends.
			
			for( i = 0; i < lastChromosome - EXCLUDE_X; ++i ) {
				if( chrPosition[ i + 1 ] - chrPosition[ i ] == 0 ) {
					continue;
				}
				fclose( tempFile[ i ] );
			}
			displayHFInformation( noTgPool[ enum_patients ], &typeA, &typeB );
			errors[ j ].typeA = typeA;
			errors[ j ].typeB = typeB;
			errors[ j ].falseNegative6 = 1.0 - ( 1 + 0.06 * threshold ) * exp( -0.06 * threshold );
			errors[ j ].falseNegative10 = 1.0 - ( 1 + 0.1 * threshold ) * exp( -0.1 * threshold );
		}
		for( i = 0; i < lastChromosome - EXCLUDE_X; ++i ) {
			if( chrPosition[ i + 1 ] - chrPosition[ i ] == 0 ) {
				continue;
			}
			sprintf( filename1, "%s/tempFileRepeat%03ld.txt", outputFilePath, i );
			remove( filename1 );
		}
#ifdef SUBPROCESS
		fgetc( stdin );
#endif
		fprintf( stderr, "\n" );
	}
	flag = 0;
	minError = 1000.0;
	startYMax = 1.0; startXMax = maxThreshold;
	
	sprintf( filename1, "%s/GraphOfErrors.ps", outputFilePath );
	if( NULL == ( outf = fopen( filename1, "w" ) ) ) {
		fprintf( stderr, "Can't open %s\n", filename1 ); exit( 1 );
	}
	for( j = 1; j <= 100; ++ j ) {
		if( errors[ j ].typeA + errors[ j ].typeB + errors[ j ].falseNegative10 < minError ) {
			minError = errors[ j ].typeA + errors[ j ].typeB + errors[ j ].falseNegative10;
			xForMinError = maxThreshold / 100.0 * j;
		}
	}
	startYMax = 1.0;
	while( minError < startYMax / 20.0 ) {
		startYMax /= 10.0;
	}
	while( xForMinError < startXMax / 5.0 ) {
		if( flag == 0 ) {
			startXMax /= 5.0;
			flag = 1;
		} else {
			startXMax /= 2.0;
			flag = 0;
		}
	}
	cX = XAXEMAX / startXMax;
	cY = YAXEMAX / startYMax;
	drawAxes( outf, startXMax, startYMax, 0, "RHS cutoff in centimorgans", "Rate" );
	flag = 0;
	for( j = 1; j <= 100; ++ j ) {
		threshold = maxThreshold / 100.0 * j;
		if( threshold >= startXMax + 0.000001 || errors[ j ].typeA + errors[ j ].typeB > startYMax ) {
			continue;
		}
		if( flag == 0 ) {
			if( j != 1 ) {
				double dY, tY, curX, curY;
				dY = errors[ j - 1 ].typeA + errors[ j - 1 ].typeB - ( errors[ j ].typeA + errors[ j ].typeB );
				tY = startYMax - ( errors[ j ].typeA + errors[ j ].typeB );
				curX = threshold - ( maxThreshold / 100.0 ) * tY / dY;
				curY = startYMax;
				fprintf( outf, "%lf %lf moveto\n", curX * cX, curY * cY );
			} else {
				fprintf( outf, "%lf %lf moveto\n", threshold * cX, ( errors[ j ].typeA + errors[ j ].typeB ) * cY );
			}
			flag = 1;
		} else {
			fprintf( outf, "%lf %lf lineto\n", threshold * cX, ( errors[ j ].typeA + errors[ j ].typeB ) * cY );
		}
	}
	fprintf( outf, "stroke\n" );
	fprintf( outf, "[ 1 ] 0 setdash\n" );
	for( j = 1; j <= 100; ++ j ) {
		threshold = maxThreshold / 100.0 * j;
		if( threshold >= startXMax + 0.000001 || errors[ j ].falseNegative6 > startYMax ) {
			continue;
		}
		if( j == 1 ) {
			fprintf( outf, "%lf %lf moveto\n", threshold * cX, ( errors[ j ].falseNegative6 ) * cY );
		} else {
			fprintf( outf, "%lf %lf lineto\n", threshold * cX, ( errors[ j ].falseNegative6 ) * cY );
		}
	}
	fprintf( outf, "stroke\n" );
	fprintf( outf, "[ 3 ] 0 setdash\n" );
	for( j = 1; j <= 100; ++ j ) {
		threshold = maxThreshold / 100.0 * j;
		if( threshold >= startXMax + 0.000001 || errors[ j ].falseNegative10 > startYMax ) {
			continue;
		}
		if( j == 1 ) {
			fprintf( outf, "%lf %lf moveto\n", threshold * cX, ( errors[ j ].falseNegative10 ) * cY );
		} else {
			fprintf( outf, "%lf %lf lineto\n", threshold * cX, ( errors[ j ].falseNegative10 ) * cY );
		}
	}
	fprintf( outf, "stroke\n" );
	fprintf( outf, "[] 0 setdash\n" );
	fprintf( outf, "70 100 moveto\n" );
	fprintf( outf, "90 100 lineto stroke\n" );
	fprintf( outf, "93 99 moveto\n" );
	fprintf( outf, "(Type A + Type B false positives) show\n" );
	fprintf( outf, "[ 1 ] 0 setdash\n" );
	fprintf( outf, "70 90 moveto\n" );
	fprintf( outf, "90 90 lineto stroke\n" );
	fprintf( outf, "93 89 moveto\n" );
	fprintf( outf, "(False negative m+n=6) show\n" );
	fprintf( outf, "[ 3 ] 0 setdash\n" );
	fprintf( outf, "70 80 moveto\n" );
	fprintf( outf, "90 80 lineto stroke\n" );
	fprintf( outf, "93 79 moveto\n" );
	fprintf( outf, "(False negative m+n=10) show\n" );
	fclose( outf );
	free( targetSt[ 0 ] );
	free( targetSt[ 1 ] );
	fprintf( stderr, "\nCompleted!\n" );
	
	return 0;
}
