# Supplementary material for: A quantitatively-modeled homozygosity mapping algorithm, qHomozygosityMapping, utilizing whole genome single nucleotide polymorphism genotyping data
Source: BMC Bioinformatics. 2010 Oct 15;11(Suppl 7):S5. doi: 10.1186/1471-2105-11-S7-S5 (PMC2957688; doi:10.1186/1471-2105-11-S7-S5)
Supplement: Additional file 1 — This file is a zipped package that contains programs and tutorial for Linux, MacOS X and Windows platforms. [file 1471-2105-11-S7-S5-S1.zip › supplementary file/TutorialAndProgram/SourceCode/SourceForRHSCutoffDeterminationProg/myHeader.h]

#ifndef	_MYHEADER_H_

#define	_MYHEADER_H_
//	For suppressing Windows specific warnings.
#define _CRT_SECURE_NO_WARNINGS
#include <limits.h>
#include <stdio.h>
#include <stdlib.h>
#include <string.h>
#include <time.h>
#include <math.h>

//#define SUBPROCESS

// Custom parameters
#define	OVERLAPCUTOFF	2			//	0...no pair was found.	1...1 pair was found.....
#define	EXCLUDE_X	1				/*	1 if X chromosome is excluded. 0 if not excluded. */
#define	LARGEGAP	300000			//	A region stops if this exists.  Default value is 3000000.  To use this, define CENTROMERE.
#define SHORT						//	If defined, gives short figures
#define	JACKUP	0					//	For GUI JACKUP = 0.1 to fit into the background.
#define	MAXTHRESHOLD	5.0

//	Internal use.
#define CR 13
#define LF 10
#define	BUFFERSIZE	1000
#define STRINGBUFFERSIZE 10000		//buffer size used for MyFgets
#define	MAX_NUMBER_OF_PARTS 100
#define	XAXEMAX 180
#define YAXEMAX 120

struct summerizedSNPdata {
	int		chromosome;				//	chromosome number starts from 1.
	long	position;
	double	genetMap;
	char	*rsID;
	float	AFrequency;
	long	recordNo;
	unsigned char	*gType[ 2 ];
	unsigned char	*expandedGType;
	unsigned short	start;
	unsigned short	end;
};
typedef struct summerizedSNPdata*	pSummerizedSNPdata;

// structs
// the storage for the patient's data
struct SNPdata {
	char	gType;		// SNP types are coded as AA=1 BB=2 AB=3 NoCall and others=4
	char	*rsID;
	long	recordNo;
};
typedef struct SNPdata*	pSNPdata;

struct incReg {
	long	start;
	long	end;
};

struct errors {
	double typeA;
	double typeB;
	double falseNegative6;
	double falseNegative10;
};

//	Prototype
int		split( char * buffer, char ** parts, char *separator, int maxNoParts );
int		compareAnnotRsID( const void *a, const void *b );
double	falsePositive ( double thres, long nPt1, double *mean, int chrNo );
char	*fileNameBody( char	*str );
void	displayHFInformation( int noSt, double *typeA, double *typeB );
void	readGenotypingData (int tgPool, int	noSubjects );
int		comparePtRsID( const void *a, const void *b );
char	*MyFgets( char * str, int size, FILE * stream );
void	readAnnotation( char *pathToAnnotationFile );
int		Set_up_start_end( int cutoff, int mode, int tgPool, int chrNo );
void	obtainRHS( int pt1, int tgPool, int chrNo );
void	readAnalysisFile ( char *filename );
long	setRegion ( char *exclFileName, char *tgtFileName, long annotationNo );
int		isInRegion(	long testNo, long noRegions );
void	countRHSSharedByMultiplePatients( int tgPool, int noSubjects, int chrNo, int areAllSubjectsInvolved );
int		main(int argc, char *argv[]);
char	*strip( char *str );
unsigned char getGType ( unsigned char *startGType, long index );
void	putGType ( unsigned char *startGType, long index, unsigned char value );
void	drawAxes( FILE *outf, double maxX, double maxY, int isLogScale, char *xLabel, char *yLabel );

#endif
