# Supplementary material for: A quantitatively-modeled homozygosity mapping algorithm, qHomozygosityMapping, utilizing whole genome single nucleotide polymorphism genotyping data
Source: BMC Bioinformatics. 2010 Oct 15;11(Suppl 7):S5. doi: 10.1186/1471-2105-11-S7-S5 (PMC2957688; doi:10.1186/1471-2105-11-S7-S5)
Supplement: Additional file 1 — This file is a zipped package that contains programs and tutorial for Linux, MacOS X and Windows platforms. [file 1471-2105-11-S7-S5-S1.zip › supplementary file/TutorialAndProgram/SourceCode/SourceForRHSCutoffDeterminationProg/obtainRHS.c]

//
//	obtainRHS.c
//
//	Programming:	Koich Hagiwara
//

#include "myHeader.h"
extern	pSummerizedSNPdata sumSNP;
extern	long	totalAnnotationDataCount;
extern	long	*chrPosition;
extern	double	threshold;
extern	char	**stFile[];
extern	long	*nEffectiveSNP[ 2 ];
extern	double	totalGenetDistance, totalGenetDistanceWOX;
extern	int		lastChromosome;
extern	FILE	**tempFile;
extern	long	largeGap;
//	Specific for HF
extern	double	suspectedGenotypingErrorRate;
extern	double	averageMajorAlleleFrequencyWOX;
extern	double	*averageMajorAlleleFrequencyWOXForChrNo;
extern	double	*averageMinorAlleleFrequencyWOXForChrNo;

// Obtain RHSs.
// The patients' number starts from 0.
void	obtainRHS( int pt1, int tgPool, int chrNo ) {
	long	i, j, start, end;
	double	genet, typeAFP, regFP;
	double	m;
	long	k;
	
	long	noHSNP, tValue;
	char	*gType;
	long	*bucket;
	long	scoreThreshold;

	long	noRemoved;
	double	factor;
	
	struct	heteroSNP *hSNP;
	struct	heteroSNP {
		long	index;
		long	score;
	};
	
	// If no SNP is present.
	if( chrPosition[ chrNo + 1 ] - chrPosition[ chrNo ] == 0 ) {
		return;
	}

	for( i = chrPosition[ chrNo ]; i < chrPosition[ chrNo + 1 ]; ++ i ){
		sumSNP[ i ].start = 0;
		sumSNP[ i ].end = 0;
	}

	// If only a single SNP is present.
	if( ( chrPosition[ chrNo + 1 ] - chrPosition[ chrNo ] == 1 ) || ( sumSNP[ chrPosition[ chrNo + 1 ] - 1 ].genetMap - sumSNP[ chrPosition[ chrNo ] ].genetMap <= 0.0 ) ) {
		return;
	}
	
	//	Error recovery
	if( suspectedGenotypingErrorRate != 0.0 ) {
		gType = ( char * )malloc( chrPosition[ chrNo + 1 ] - chrPosition[ chrNo ] );
		for( i = chrPosition[ chrNo ]; i < chrPosition[ chrNo + 1 ]; ++ i ){
			gType[ i - chrPosition[ chrNo ] ] = sumSNP[ i ].expandedGType[ pt1 ];
		}
		noRemoved = ( long )( suspectedGenotypingErrorRate * ( chrPosition[ chrNo + 1 ] - chrPosition[ chrNo ] ) * ( averageMajorAlleleFrequencyWOX * averageMajorAlleleFrequencyWOX + ( 1 - averageMajorAlleleFrequencyWOX ) * ( 1 - averageMajorAlleleFrequencyWOX ) ) );

#define	REPEATNO 4
		
		for( k = 0; k < REPEATNO; ++k ) {
			j = 0;
			for( i = chrPosition[ chrNo ]; i < chrPosition[ chrNo + 1 ]; ++ i ){
				gType[ i - chrPosition[ chrNo ] ] = sumSNP[ i ].expandedGType[ pt1 ];
				if( gType[ i - chrPosition[ chrNo ] ] == 3 ) {
					j++;
				}
			}
			noHSNP = j;
			
#define NOBUCKET 100000
			
			if( ( struct heteroSNP * ) NULL == ( hSNP = ( struct heteroSNP * ) calloc( NOBUCKET + 10, sizeof( struct heteroSNP ) ) ) ) { fprintf( stderr, "ERROR: Failed to allocate memory\n" ); exit ( 1 ); }
			if( ( long * ) NULL == ( bucket = ( long * ) calloc( NOBUCKET + 10, sizeof( long ) ) ) ) { fprintf( stderr, "ERROR: Failed to allocate memory\n" ); exit ( 1 ); }
			
			j = 0;
			for( i = chrPosition[ chrNo ]; i < chrPosition[ chrNo + 1 ]; ++ i ){
				if( gType[ i - chrPosition[ chrNo ] ] == 3 ) {
					hSNP[ j ].index = i - chrPosition[ chrNo ];
					j++;
				}
			}
			
			factor =  NOBUCKET / ( sumSNP[ chrPosition[ chrNo + 1 ] - 1 ].genetMap - sumSNP[ chrPosition[ chrNo ] ].genetMap );
			for( j = 0; j < noHSNP; ++j ) {
				if( noHSNP == 1 ) {
					hSNP[ 0 ].score = ( long )( factor * ( sumSNP[ chrPosition[ chrNo + 1 ] - 1 ].genetMap - sumSNP[ chrPosition[ chrNo ] ].genetMap ) );
				} else {
					if( j == 0 ) {
						hSNP[ j ].score = ( long )( factor * ( sumSNP[ hSNP[ 1 ].index + chrPosition[ chrNo ] ].genetMap - sumSNP[ chrPosition[ chrNo ] ].genetMap ) );
					} else if( j == noHSNP - 1 ) {
						hSNP[ j ].score = ( long )( factor * ( sumSNP[ chrPosition[ chrNo + 1 ] - 1 ].genetMap - sumSNP[ hSNP[ j ].index + chrPosition[ chrNo ] ].genetMap ) );
					} else {
						hSNP[ j ].score = ( long )( factor * ( sumSNP[ hSNP[ j + 1 ].index + chrPosition[ chrNo ] ].genetMap - sumSNP[ hSNP[ j - 1 ].index + chrPosition[ chrNo ] ].genetMap ) );
					}
				}
			}
			
			for( i = 0; i < noHSNP; ++i ) {
				bucket[ hSNP[ i ].score ]++;
			}
			tValue = 0;
			for( i = NOBUCKET; i >= 0 ; --i ) {
				tValue += bucket[ i ];
				if( tValue >= noRemoved || i == 0 ) {
					scoreThreshold = i / REPEATNO;
					break;
				}
			}
			for( i = 0; i < noHSNP; ++i ) {
				if( hSNP[ i ].score >= scoreThreshold ) {
					gType[ hSNP[ i ].index ] = 4;
				}
			}
			
			free( hSNP );
			free( bucket );
		}
	}
//	Error recovery ends.

	if( suspectedGenotypingErrorRate != 0.0 ) {
		genet = 0.0; regFP = 0;
		for ( start = chrPosition[ chrNo ], j = chrPosition[ chrNo ] + 1; j < chrPosition[ chrNo + 1 ]; ++j ) {
			//	If SNP is not heterozygous and not at the end of the chromosome...
			if ( ( gType[ j - chrPosition[ chrNo ] ] != 3 ) && ( j != chrPosition[ chrNo + 1 ] - 1 ) ) {
				//	For excluding centromere....   You can undef LARGEGAP and only sumSNP[].genetMap is used as a criteria for defining a region.
				if ( sumSNP[ j + 1 ].position - sumSNP[ j ].position < largeGap ) {
					continue;
				}																
			}
			//	If heterozygous or spaced by a large gap, set up an end boundary.
			end = j;
			//	If the region is sufficiently large, define an RHS.
			if ( sumSNP[ end ].genetMap - sumSNP[ start ].genetMap >= threshold ) {
				sumSNP[ start ].start = 1; sumSNP[ end ].end = 1;
			}
			//	Restart from the current position.
			if ( j != chrPosition[ chrNo + 1 ] - 1 ) {
				if ( sumSNP[ j + 1 ].position - sumSNP[ j ].position >= largeGap ) {
					start = end + 1;
				}
				else {
					start = end;
				}
			}
		}
	} else {
		genet = 0.0; regFP = 0;
		for ( start = chrPosition[ chrNo ], j = chrPosition[ chrNo ] + 1; j < chrPosition[ chrNo + 1 ]; ++j ) {
			//	If SNP is not heterozygous and not at the end of the chromosome...
			if ( ( sumSNP[ j ].expandedGType[ pt1 ] != 3 ) && ( j != chrPosition[ chrNo + 1 ] - 1 ) ) {
				//	For excluding centromere....   You can undef LARGEGAP and only sumSNP[].genetMap is used as a criteria for defining a region.
				if ( sumSNP[ j + 1 ].position - sumSNP[ j ].position < largeGap ) {
					continue;
				}																
			}
			//	If heterozygous or spaced by a large gap, set up an end boundary.
			end = j;
			//	If the region is sufficiently large, define an RHS.
			if ( sumSNP[ end ].genetMap - sumSNP[ start ].genetMap >= threshold ) {
				sumSNP[ start ].start = 1; sumSNP[ end ].end = 1;
			}
			//	Restart from the current position.
			if ( j != chrPosition[ chrNo + 1 ] - 1 ) {
				if ( sumSNP[ j + 1 ].position - sumSNP[ j ].position >= largeGap ) {
					start = end + 1;
				}
				else {
					start = end;
				}
			}
		}
	}

	// Calculation of type B false positive and genetic length of the detected regions
	regFP = 0;
	for( j = chrPosition[ chrNo ]; j < chrPosition[ chrNo + 1 ]; ++j ) {
		if( ( sumSNP[ j ].start == 1 ) && ( j != chrPosition[ chrNo ] ) && ( sumSNP[ j ].position - sumSNP[ j - 1 ].position < largeGap ) ) {
			regFP += 0.5;
		}
		if( ( sumSNP[ j ].end == 1 ) && ( j != chrPosition[ chrNo + 1 ] - 1 ) && ( sumSNP[ j + 1 ].position - sumSNP[ j ].position < largeGap ) ) {
			regFP += 0.5;
		}
	}
	for( start = j = chrPosition[ chrNo ]; j < chrPosition[ chrNo + 1 ]; ++j ) {
		if( sumSNP[ j ].start == 1 ) {
			for( k = j + 1; k < chrPosition[ chrNo + 1 ]; ++k ) {
				if( sumSNP[ k ].end == 1 ) {
					break;
				}
			}
			genet += sumSNP[ k ].genetMap - sumSNP[ j ].genetMap;
		}
	}
	// Calculation of type B false positive and genetic length of the detected regions ends.

	fprintf ( tempFile[ chrNo ], "(%d)\t", pt1 + 1 );											// Internally patients number start from 0.  For output, it starts from 1.
	typeAFP = falsePositive( threshold, nEffectiveSNP[ tgPool ][ pt1 * ( lastChromosome - EXCLUDE_X ) + chrNo ], &m, chrNo );
	fprintf ( tempFile[ chrNo ], "%9.2f\t%s\t%11.2f\t%9.4f\t%14ld\t", threshold, fileNameBody( stFile[ tgPool ][ pt1 ] ), genet, genet / ( sumSNP[ chrPosition[ chrNo + 1 ] - 1 ].genetMap - sumSNP[ chrPosition[ chrNo ] ].genetMap ), nEffectiveSNP[ tgPool ][ pt1 * ( lastChromosome - EXCLUDE_X ) + chrNo ] );
	fprintf ( tempFile[ chrNo ], "%13.4f\t%13.4f\n", typeAFP, regFP * m / ( sumSNP[ chrPosition[ chrNo + 1 ] - 1 ].genetMap - sumSNP[ chrPosition[ chrNo ] ].genetMap ) );

	if( suspectedGenotypingErrorRate != 0.0 ) {
		free( gType );
	}
	return;
}
