# Supplementary material for: A quantitatively-modeled homozygosity mapping algorithm, qHomozygosityMapping, utilizing whole genome single nucleotide polymorphism genotyping data
Source: BMC Bioinformatics. 2010 Oct 15;11(Suppl 7):S5. doi: 10.1186/1471-2105-11-S7-S5 (PMC2957688; doi:10.1186/1471-2105-11-S7-S5)
Supplement: Additional file 1 — This file is a zipped package that contains programs and tutorial for Linux, MacOS X and Windows platforms. [file 1471-2105-11-S7-S5-S1.zip › supplementary file/TutorialAndProgram/SourceCode/SourceForRHSCutoffDeterminationProg/obtainRHSSharedByMultiplePatients.c]

//
//	obtainRHSSharedByMultiplePatients.c
//
//	Programming:	Koich Hagiwara
//

#include "myHeader.h"

extern	char	*targetSt[ 2 ];

void	countRHSSharedByMultiplePatients( int tgPool, int noSubjects, int chrNo, int areAllSubjectsInvolved )
{	
	long	i, k, l;

	for ( k = 0, l = 0, i = 0 ; i < noSubjects; ++i ) {
		if ( targetSt[ tgPool ][ i ] == 1 ) {
			obtainRHS( i , tgPool, chrNo );
		}
	}
}
